# Supplementary material for: The short-chain fatty acid crotonate reduces invasive growth and immune escape of Candida albicans by regulating hyphal gene expression
Source: mBio. 2023 Nov 6;14(6):e02605-23. doi: 10.1128/mbio.02605-23 (PMC10746253; doi:10.1128/mbio.02605-23)
Supplement: Dataset S1 — RNAseq data analyses. [file mbio.02605-23-s0001.xlsx]

## Sheet: 1h ALL GENES FDR 0.05 1.5 FOLD
Name	gene	product	1hr_control	1hr_crotonate	FDR	AveExpr	P value
orf19.1655	PXP2	Putative acyl-CoA oxidase; enzyme of fatty acid beta-oxidation; induced during macrophage infection; opaque specific transcript; putative peroxisome targeting signal; Spider biofilm induced	0	4.28258	5.53032e-09	7.51354	9.12293e-13
orf19.2725	orf19.2725	Ortholog of Candida albicans WO-1 : CAWG_03525	0	4.01867	0.0195232	-3.09846	0.000564272
orf19.4818	orf19.4818	Protein of unknown function; Spider biofilm induced	0	3.84741	0.0355556	-1.73137	0.00155204
orf19.3209	FGR42	Protein lacking an ortholog in S. cerevisiae; transposon mutation affects filamentous growth	0	3.76565	0.0357076	-2.28352	0.00160162
orf19.1704	FOX3	Putative peroxisomal 3-oxoacyl CoA thiolase; transcript regulated by white-opaque switch; Spider biofilm induced	0	3.68878	7.86421e-07	7.61946	6.48648e-10
orf19.1652	POX1-3	Predicted acyl-CoA oxidase; farnesol regulated; stationary phase enriched protein; Spider biofilm induced	0	3.59684	1.24051e-07	8.89473	6.13909e-11
orf19.6837	FMA1	Putative oxidoreductase; induced by ciclopirox olamine; upregulation correlates with clinical development of fluconazole resistance; Spider biofilm repressed	0	3.55264	2.74263e-06	5.32603	4.92083e-09
orf19.7520	POT1	Putative peroxisomal 3-oxoacyl CoA thiolase; transcript regulated by Nrg1 and Mig1; farnesol regulated; Hap43-repressed	0	3.38457	1.11849e-07	9.66263	3.69017e-11
orf19.3684	orf19.3684	Putative oxidoreductase; Spider biofilm induced	0	3.25741	1.67599e-06	8.35936	2.37652e-09
orf19.6254	ANT1	Peroxisomal adenine nucleotide transporter; role in beta-oxidation of medium-chain fatty acid and peroxisome proliferation; rat catheter biofilm induced	0	3.18444	1.67599e-06	7.96382	2.02629e-09
orf19.3311	IFD3	Putative aldo/keto reductase; Mig1-regulated	0	3.14655	1.57156e-07	6.29833	1.03699e-10
orf19.3618	YWP1	Secreted yeast wall protein; possible role in dispersal in host; mutation increases adhesion and biofilm formation; propeptide; growth phase, phosphate, Ssk1/Ssn6/Efg1/Efh1/Hap43 regulated; mRNA binds She3; flow and Spider biofilm repressed	0	3.10169	1.67599e-06	5.72902	2.48828e-09
orf19.7218	RBE1	Pry family cell wall protein; Rim101, Efg1, Ssn6, alkaline repressed; O-glycosylation; no GPI anchor predicted; ketoconazol induced; regulated by Sef1, Sfu1, Hap4; flow model biofilm induced; rat catheter and Spider biofilm repressed	0	2.80795	0.0126518	2.52218	0.000289319
orf19.1288	FOX2	3-hydroxyacyl-CoA epimerase; fatty acid beta-oxidation; induced by phagocytosis; regulated by Mig1, by white-opaque switch, by DNA methylation; transcriptional activation by oleate requires Ctf1; rat catheter and Spider biofilm induced	0	2.53189	2.74263e-06	8.00961	4.97672e-09
orf19.6838	orf19.6838	Putative protein of unknown function, transcript upregulated in clinical isolates from HIV+ patients with oral candidiasis; Spider biofilm induced	0	2.42384	6.72296e-06	4.82769	1.44174e-08
orf19.4807	orf19.4807	Ortholog(s) have inorganic diphosphatase activity, role in aerobic respiration and mitochondrion localization	0	2.28927	1.13663e-06	6.65562	1.125e-09
orf19.4041	PEX4	Putative peroxisomal ubiquitin conjugating enzyme; regulated by Sef1, Sfu1, and Hap43; rat catheter biofilm induced; Spider biofilm induced	0	2.22698	6.38071e-06	7.90805	1.26309e-08
orf19.3988	orf19.3988	Putative adhesin-like protein; induced by Mnl1 under weak acid stress; rat catheter and Spider biofilm induced	0	2.19489	0.0028101	2.30491	3.33764e-05
orf19.272	FAA21	Predicted acyl CoA synthetase; upregulated upon phagocytosis; transcript regulated by Nrg1 and Mig1	0	2.10897	1.19622e-05	5.86361	2.95996e-08
orf19.7156	FAA2-3	Predicted acyl CoA synthetase	0	1.96373	2.59319e-05	5.23493	7.27223e-08
orf19.6229	CAT1	Catalase; resistance to oxidative stress, neutrophils, peroxide; role in virulence; regulated by iron, ciclopirox, fluconazole, carbon source, pH, Rim101, Ssn6, Hog1, Hap43, Sfu1, Sef1, farnesol, core stress response; Spider biofilm induced	0	1.94133	0.00129068	9.46373	1.03853e-05
orf19.3627	orf19.3627	Ortholog of C. dubliniensis CD36 : Cd36_22640, C. parapsilosis CDC317 : CPAR2_406910, Candida tenuis NRRL Y-1498 : CANTEDRAFT_104937 and Debaryomyces hansenii CBS767 : DEHA2D02706g	0	1.89536	5.74403e-05	4.14042	2.17936e-07
orf19.5612	BMT4	Beta-mannosyltransferase; for elongation of beta-mannose chains on the acid-labile fraction of cell wall phosphopeptidomannan; 9-gene family member; regulated by Tsa1, Tsa1B; flow model biofilm induced; rat catheter biofilm repressed	0	1.85132	0.0119167	2.03865	0.000251624
orf19.2158	NAG3	Putative MFS transporter; similar to Nag4; required for wild-type mouse virulence and cycloheximide resistance; in gene cluster that includes genes encoding enzymes of GlcNAc catabolism; Spider biofilm repressed	0	1.81457	0.000106111	4.5413	4.37607e-07
orf19.1709	orf19.1709	Sterol carrier domain protein; alkaline downregulated; colony morphology-related gene regulation by Ssn6; Spider biofilm induced	0	1.73879	5.19659e-05	7.60265	1.88593e-07
orf19.5205	orf19.5205	Protein of unknown function; Hap43-repressed gene	0	1.70773	0.00140489	5.5262	1.39052e-05
orf19.3548.1	WH11	White-phase yeast transcript; expression in opaques increases virulence/switching; mutant switches as WT; Hap43, hypoxia, ketoconazol induced; required for RPMI biofilm; Bcr1-induced in RPMI a/a biofilm; rat catheter, Spider biofilm induced	0	1.70465	0.00139834	5.30547	1.1995e-05
orf19.5267	orf19.5267	Putative cell wall adhesin-like protein; repressed in core caspofungin response and by alpha pheromone in SpiderM medium; transcript reduced in ace2 mutant; flow model, rat catheter and Spider biofilm repressed	0	1.68978	0.0167496	3.77052	0.000422746
orf19.4682	HGT17	Putative MFS family glucose transporter; 20 members in C. albicans; 12 probable membrane-spanning segments; induced at low (0.2%, compared to 2%) glucose in rich media; Spider biofilm induced	0	1.67146	0.000326863	4.36465	1.67152e-06
orf19.5753	HGT10	Glycerol permease involved in glycerol uptake; member of the major facilitator superfamily; induced by osmotic stress, at low glucose in rich media, during cell wall regeneration; 12 membrane spans; Hap43p-induced gene	0	1.64715	0.0278124	3.94617	0.000965048
orf19.5217	TES1	Putative acyl-CoA thioesterase	0	1.62844	2.73223e-05	4.86484	8.3985e-08
orf19.2638.1	orf19.2638.1	Ortholog of C. parapsilosis CDC317 : CPAR2_502070, Candida tenuis NRRL Y-1498 : CANTEDRAFT_115402, Lodderomyces elongisporus NRLL YB-4239 : LELG_04205 and Debaryomyces hansenii CBS767 : DEHA2E22660g	0	1.60288	0.00219918	3.82979	2.36531e-05
orf19.2849	AQY1	Aquaporin water channel; osmotic shock resistance, WT freeze tolerance; virulent in mice; flucytosine repressed; flow model/RPMI/Spider/rat catheter biofilm induced; required for RPMI biofilm formation; Bcr1-induced in a/a RPMI biofilms	0	1.59542	0.0332975	1.09529	0.00134025
orf19.54	RHD1	Putative beta-mannosyltransferase required for the addition of beta-mannose to the acid-labile fraction of cell wall phosphopeptidomannan; 9-gene family memebr; regulated on yeast-hypha and white-opaque switches; Spider biofilm repressed	0	1.57585	0.0439767	1.70099	0.00244162
orf19.220	PIR1	1,3-beta-glucan-linked cell wall protein; N-mannosylated, O-glycosylated by Pmt1; cell wall defect in het mutant; Hog1/fluconazole/hypoxia induced; iron/Efg1/Plc1/temp regulated; flow model biofilm induced; hyphal, Spider biofilm repressed	0	1.57204	0.000311551	4.24741	1.54182e-06
orf19.2883	CSO99	Protein of unknown function; Hap43-repressed gene; protein not conserved in S. cerevisiae	0	1.52274	0.000180175	6.22445	8.61941e-07
orf19.4211	FET3	Multicopper oxidase; for growth in low iron, prostaglandin E2 synthesis; ketoconazole/caspofungin/amphotericin B repressed; Sef1/Sfu1/Hap43 regulated; reports differ if functional homolog of ScFet3; rat catheter and Spider biofilm induced	0	1.51647	0.0303616	2.14689	0.001125
orf19.7288	orf19.7288	Protein with predicted oxidoreductase and dehydrogenase domains; Hap43-repressed; Spider biofilm induced	0	1.49345	0.00115484	5.97781	8.38219e-06
orf19.633	CRG1	Methyltransferase involved in sphingolipid homeostasis, methylates a drug cantharidin; decreased expression in hyphae compared to yeast; expression regulated during planktonic growth; flow model biofilm induced; Hap43-repressed gene	0	1.47878	0.000148152	5.87356	6.84303e-07
orf19.4287	orf19.4287	Putative oxidoreductase; Hap43-repressed gene; clade-associated gene expression	0	1.46848	0.000127764	5.89144	5.69059e-07
orf19.6460	PEX1	Ortholog(s) have ATPase activity, protein heterodimerization activity, role in fatty acid metabolic process, protein import into peroxisome matrix, receptor recycling and cytosol, peroxisomal membrane localization	0	1.43495	3.14039e-05	6.13842	1.0879e-07
orf19.3029	orf19.3029	Predicted 3-hydroxyisobutyryl-CoA hydrolase; mitochondrially localized; Spider biofilm induced	0	1.43344	0.00129936	8.18674	1.07173e-05
orf19.692	orf19.692	Protein of unknown function; Hap43-repressed gene; rat catheter and Spider biofilm induced	0	1.40436	0.00155116	5.40777	1.57559e-05
orf19.3954.1	orf19.3954.1	Ortholog of C. parapsilosis CDC317 : CPAR2_101170, Candida tenuis NRRL Y-1498 : CANTEDRAFT_113855, Debaryomyces hansenii CBS767 : DEHA2G20240g and Pichia stipitis Pignal : psti_CGOB_00174	0	1.37665	0.0195232	4.41525	0.000568012
orf19.3573	PEX6	Ortholog(s) have ATPase activity, protein heterodimerization activity, role in fatty acid metabolic process, protein import into peroxisome matrix, receptor recycling, replicative cell aging and cytosol, nucleus, peroxisome localization	0	1.31651	0.000731393	6.74974	4.46413e-06
orf19.4216	orf19.4216	Putative heat shock protein; decreased expression in hyphae; transcription is increased in populations of cells exposed to fluconazole over multiple generations; overexpression increases resistance to farnesol and azoles	0	1.31104	0.000576931	7.50858	3.14067e-06
orf19.2468	orf19.2468	Ortholog(s) have trans-aconitate 3-methyltransferase activity and cytosol, nucleus localization	0	1.29684	0.0253121	3.17356	0.000835107
orf19.4688	DAG7	Secretory protein; a-specific, alpha-factor induced; mutation confers hypersensitivity to toxic ergosterol analog; fluconazole-induced; induced during chlamydospore formation in C. albicans and C. dubliniensis	0	1.2916	0.0019375	3.01183	2.04553e-05
orf19.5565	orf19.5565	Putative 3-hydroxyisobutyrate dehydrogenase; rat catheter and Spider biofilm induced	0	1.26563	0.00109008	7.47762	7.12175e-06
orf19.1985	orf19.1985	Has aminoglycoside phosphotransferase and protein kinase domains; rat catheter and flow model biofilm induced	0	1.24417	0.00114344	6.4178	7.92224e-06
orf19.1181	orf19.1181	Has domain(s) with predicted catalytic activity and membrane localization	0	1.19036	0.0406555	2.03908	0.00214551
orf19.6902	DBP7	Putative ATP-dependent DEAD-box RNA helicase; Hap43-induced; rat catheter biofilm induced	0	1.18397	0.0126518	6.21563	0.000293337
orf19.6317	ADE6	5-Phosphoribosylformyl glycinamidine synthetase; adenine biosynthesis; not induced in GCN response, in contrast to S. cerevisiae Ade6; protein in stationary phase yeast-form cultures; flow model and rat catheter biofilm repressed	0	1.1686	0.00536843	5.61566	7.61605e-05
orf19.2599	CRC1	Mitochondrial carnitine carrier protein	0	1.15669	0.00903517	8.50367	0.000157989
orf19.371	orf19.371	Ortholog of C. dubliniensis CD36 : Cd36_40110, C. parapsilosis CDC317 : CPAR2_402300, Candida tenuis NRRL Y-1498 : CANTEDRAFT_94507 and Debaryomyces hansenii CBS767 : DEHA2F05588g	0	1.14757	0.0133058	5.80732	0.000311684
orf19.7282	PEX13	Protein required for peroxisomal protein import mediated by PTS1 and PTS2 targeting sequences; transcript induced in an RHE model of oral candidiasis; Hap43-repressed gene	0	1.14446	0.00140489	6.12297	1.3841e-05
orf19.7279.1	orf19.7279.1	Protein of unknown function; Spider biofilm induced	0	1.1431	0.0254381	8.15295	0.000847655
orf19.6090	orf19.6090	Putative nucleolar protein with a predicted role in pre-rRNA processing and ribosome biogenesis; repressed by nitric oxide; required for flow model biofilm formation; Spider biofilm repressed	0	1.13531	0.0090423	7.59805	0.000160126
orf19.1308	orf19.1308	Predicted membrane transporter, member of the drug:proton antiporter (14 spanner) (DHA2) family, major facilitator superfamily (MFS)	0	1.12821	0.0090423	4.68047	0.000161097
orf19.3610	orf19.3610	Protein of unknown function; upregulation correlates with clinical development of fluconazole resistance; regulated by Sef1, Sfu1, and Hap43	0	1.12589	0.00474667	5.93999	6.49907e-05
orf19.6236	NOP6	Putative ortholog of S. cerevisiae Nop6; role in ribosomal small subunit biogenesis; Spider biofilm induced	0	1.11668	0.0290376	4.62356	0.00104903
orf19.6070	ENA2	Putative sodium transporter; induced by ciclopirox olamine; alkaline induced by Rim101; repressed by high-level peroxide stress; induced in oral candidiasis clinical isolates; possibly essential gene; rat catheter and Spider biofilm induced	0	1.11147	0.00122607	6.47271	9.506e-06
orf19.6596	orf19.6596	Putative esterase; possibly transcriptionally regulated by Tac1; induced by Mnl1 under weak acid stress; protein present in exponential and stationary growth phase yeast cultures; Spider biofilm repressed	0	1.10086	0.000716336	7.60101	4.13589e-06
orf19.3442	orf19.3442	Putative oxidoreductase; Hap43-repressed gene	0	1.09584	0.00287849	5.41974	3.46634e-05
orf19.6817	FCR1	Transcription factor; repressor of fluconazole/ketoconazole/brefeldin A resistance; Tn mutation enhances filamentation; partially rescues S. cerevisiae pdr1 pdr3 fluconazole sensitivity; rat catheter biofilm induced/Spider biofilm repressed	0	1.09206	0.0117948	4.18329	0.000247103
orf19.5640	PEX5	Pex5p family protein; required for PTS1-mediated peroxisomal protein import, fatty acid beta-oxidation; similar to S. cerevisiae Pas10p peroxisomal targeting receptor; macrophage/pseudohyphal-repressed; Hap43p-repressed	0	1.07293	0.0371501	7.61475	0.00173811
orf19.1287	orf19.1287	Protein of unknown function; flow model biofilm induced; Spider biofilm induced	0	1.0677	0.0303616	5.01908	0.00115102
orf19.3803	MNN22	Alpha-1,2-mannosyltransferase; required for normal cell wall mannan; regulated by Tsa1, Tsa1B at 37 deg; repressed in core stress response; NO, Hog1 induced; confers sensitivity to cell wall perturbing agents; Spider biofilm repressed	0	1.04586	0.00155814	4.54651	1.61931e-05
orf19.4555	ALS4	GPI-anchored adhesin; role in adhesion, germ tube induction; growth, temperature regulated; expressed during infection of human buccal epithelial cells; repressed by vaginal contact; biofilm induced; repressed during chlamydospore formation	0	1.03912	0.00140489	6.12432	1.30822e-05
orf19.3605	PEX17	Putative peroxin	0	1.01916	0.000720513	6.2106	4.27886e-06
orf19.4763	orf19.4763	Protein of unknown function; possibly membrane bound; mutants are viable; rat catheter biofilm repressed	0	1.01558	0.00307372	5.66364	3.75214e-05
orf19.3138	NOP1	Nucleolar protein; flucytosine induced; Hap43-induced; Spider biofilm repressed	0	1.01397	0.00310077	8.96659	3.83632e-05
orf19.4093	PES1	Pescadillo homolog required for yeast cell growth, lateral yeast growth on filamentous cells and virulence in mice; hyphal cells grow normally in mutant; mutation confers hypersensitivity to 5-fluorocytosine, 5-fluorouracil, tubercidin	0	1.01102	0.026497	6.42628	0.000891685
orf19.59	REI1	Putative cytoplasmic pre-60S factor; Hap43-induced; repressed by prostaglandins	0	1.00771	0.00618166	6.3315	9.07568e-05
orf19.809	orf19.809	Ortholog(s) have role in maturation of LSU-rRNA from tricistronic rRNA transcript (SSU-rRNA, 5.8S rRNA, LSU-rRNA) and nucleolus, preribosome localization	0	1.00436	0.0371501	4.79148	0.00174605
orf19.920	RMT2	Minor protein arginine methyltransferases (PRMT) involved in methylation of arginine residues	0	1.00304	0.040428	4.71716	0.00209409
orf19.7150	NRG1	Transcription factor/repressor; regulates chlamydospore formation/hyphal gene induction/virulence and rescue/stress response genes; effects both Tup1 dependent and independent regulation; flow model biofilm induced; Spider biofilm repressed	0	1.00186	0.00379771	6.42302	5.04337e-05
orf19.3778	orf19.3778	Protein with a predicted role in ribosome biogenesis; mutation confers hypersensitivity to 5-fluorocytosine (5-FC), 5-fluorouracil (5-FU); repressed in core stress response; repressed by prostaglandins; Hap43-induced	0	0.998541	0.00274773	6.98205	3.21822e-05
orf19.5805	DLD1	Putative D-lactate dehydrogenase; white cell-specific trancript; colony morphology-related gene regulation by Ssn6; Hap43-repressed; rat catheter biofilm induced; Spider biofilm repressed	0	0.988741	0.00155116	4.98652	1.58647e-05
orf19.5731	PAD1	Putative phenylacrylic acid decarboxylase; repressed by Rgt1p	0	0.986781	0.0224597	3.23139	0.000696541
orf19.4591	CAT2	Major carnitine acetyl transferase; intracellular acetyl-CoA transport; localized in peroxisomes and mitochondria; induced in macrophages; Hog1-repressed; stationary phase enriched; farnesol-upregulated in biofilm; Spider biofilm induced	0	0.980199	0.00379771	7.29912	5.05856e-05
orf19.6577	FLU1	Multidrug efflux pump of the plasma membrane; MDR family member of the MFS (major facilitator superfamily) of transporters; involved in histatin 5 efflux; fungal-specific (no human/murine homolog)	0	0.97147	0.00488549	4.77544	6.76973e-05
orf19.3606	orf19.3606	Ortholog of S. cereviae Sna4 vacuolar outer membrane protein that plays a role in sensitivity to NA+; induced by Mnl1 under weak acid stress	0	0.961429	0.0121276	6.15158	0.000262078
orf19.7215	orf19.7215	Nucleolar protein; component of the small subunit processome containing the U3 snoRNA; involved in pre-18S rRNA processing; flow model biofilm repressed	0	0.95623	0.0206611	8.84099	0.000616901
orf19.1886	RCL1	Putative U3-containing 90S preribosome processome complex subunit; Hap43-induced; essential; S. cerevisiae ortholog is essential; represses in core stress response;	0	0.954519	0.00903517	6.40403	0.000152674
orf19.1805	PEX14	Ortholog(s) have peroxisome matrix targeting signal-1 binding, peroxisome matrix targeting signal-2 binding, protein binding, bridging activity	0	0.951864	0.00917196	6.90688	0.000167946
orf19.1091	NOP8	Ortholog of S. cereviiae Nop8; has a role in ribosomal large subunit biogenesis; rat catheter and Spider biofilm induced	0	0.950411	0.0405506	5.15773	0.00211594
orf19.6298	SPB4	Putative ATP-dependent RNA helicase; flucytosine repressed; Spider biofilm induced	0	0.941335	0.0402925	5.95413	0.00207378
orf19.638	FDH1	Formate dehydrogenase; oxidizes formate to CO2; Mig1 regulated; induced by macrophages; fluconazole-repressed; repressed by Efg1 in yeast, not hyphal conditions; stationary phase enriched; rat catheter and Spider biofilm induced	0	0.938093	0.0191488	9.37798	0.000514888
orf19.6316.4	orf19.6316.4	Protein of unknown function; Hap43-induced; rat catheter and Spider biofilm induced	0	0.934817	0.00414933	6.05905	5.61275e-05
orf19.512	orf19.512	Ortholog of S. cerevisiae Kre33; essential; S. cerevisiae ortholog is essential and is required for biogenesis of the small ribosomal subunit	0	0.931492	0.0448703	5.89756	0.00256106
orf19.6660	orf19.6660	Protein of unknown function; mRNA binds to She3; Hap43-repressed; rat catheter and flow model biofilm induced	0	0.928632	0.0208244	5.11656	0.000628648
orf19.4737	TPO3	Putative polyamine transporter; MFS-MDR family; induced by Sfu1, regulated upon white-opaque; decreased expression in hyphae vs yeast-form cells; regulated by Nrg1; Spider biofilm repressed	0	0.925625	0.0445497	4.1779	0.00252413
orf19.5850	NOC2	Putative nucleolar complex protein; Hap43-induced; transposon mutation affects filamentous growth; mutation confers hypersensitivity to 5-fluorouracil (5-FU), tubercidin (7-deazaadenosine); repressed in core stress response	0	0.921462	0.00783402	6.82503	0.000125355
orf19.4268	UTP13	Putative U3 snoRNA-associated protein; Hap43-induced; repressed in core stress response; physically interacts with TAP-tagged Nop1	0	0.909642	0.00903517	7.13537	0.000154015
orf19.1164	GAR1	Putative H/ACA snoRNP pseudouridylase complex protein; mutation confers hypersensitivity to tubercidin (7-deazaadenosine); macrophage/pseudohyphal-induced; Spider biofilm repressed	0	0.908776	0.00313611	8.67206	3.93178e-05
orf19.3159	UTP20	Putative snoRNA-binding protein; S. cerevisiae Utp20 ortholog; likely essential for growth; repressed in core stress response; mutation confers resistance to 5-fluorocytosine (5-FC) and parnafungin	0	0.903219	0.017027	5.17119	0.000436267
orf19.1642	orf19.1642	Ortholog of S. cerevisiae Loc1, a nuclear protein involved in asymmetric localization of ASH1 mRNA in S. cerevisiae; Hap43-induced gene; Spider biofilm induced	0	0.899765	0.0371501	4.21681	0.00175271
orf19.1756	GPD1	Glycerol-3-phosphate dehydrogenase; glycerol biosynthesis; regulated by Efg1; regulated by Tsa1, Tsa1B under H2O2 stress conditions; Sflow model and Spider biofilm induced	0	0.897781	0.00911274	6.3917	0.000165358
orf19.2607	orf19.2607	Protein of unknown function; Spider biofilm induced	0	0.896524	0.0253203	4.85512	0.000839553
orf19.1633	UTP4	Putative U3 snoRNA-associated protein; Hap43-induced; physically interacts with TAP-tagged Nop1; Spider biofilm induced	0	0.888948	0.00561918	7.2858	8.15718e-05
orf19.5061	ADE5,7	Phosphoribosylamine-glycine ligase and phosphoribosylformylglycinamidine cyclo-ligase; interacts with Vps34p; required for hyphal growth and virulence; flucytosine induced; not induced in GCN response, in contrast to S. cerevisiae ortholog	0	0.88867	0.00770734	7.5971	0.000122056
orf19.6445	ECI1	Protein similar to S. cerevisiae Eci1p, which is involved in fatty acid oxidation; transposon mutation affects filamentous growth; expression is regulated upon white-opaque switching	0	0.884455	0.037179	8.31108	0.00178269
orf19.3665	SET6	Ortholog of S. cerevisiae Set6, a SET domain protein of unknown function; Hap43-induced; rat catheter and Spider biofilm induced	0	0.883594	0.0104029	4.73843	0.000202591
orf19.1578	orf19.1578	Ortholog of S. cereviaie Rrp5, an RNA binding protein involved in synthesis of 18S and 5.8S rRNAs; Hap43-induced gene	0	0.883306	0.0142202	7.32498	0.00034014
orf19.4697	MDN1	Putative midasin, a very large dynein-related AAA-type ATPase; induced during the mating process	0	0.881965	0.00561918	5.3133	8.1196e-05
orf19.4815	YTM1	Protein similar to S. cerevisiae Ytm1p, which is involved in biogenesis of the large ribosomal subunit; transposon mutation affects filamentous growth; protein level decreases in stationary phase cultures; Hap43p-induced gene	0	0.876396	0.0445497	5.96596	0.00252806
orf19.3884	FGR50	Protein lacking an ortholog in S. cerevisiae; transposon mutation affects filamentous growth; Spider biofilm repressed	0	0.875696	0.0457648	3.27889	0.00264231
orf19.7284	ASR2	Adenylyl cyclase and stress responsive protein; induced in cyr1 or ras1 mutant; stationary phase enriched protein; Spider biofilm induced	0	0.872678	0.0188419	4.33625	0.000496131
orf19.6955	HBR3	Essential protein; regulated by hemoglobin; S. cerevisiae ortholog is essential; Hap43p-induced gene	0	0.867501	0.0195232	7.2275	0.000564182
orf19.5032	SIM1	Adhesin-like protein; involved in cell wall maintenance, redundant with Sun41; possibly secreted; macrophage-repressed; repressed by Rim101, Cyr1, Ras1; Spider biofilm induced	0	0.863986	0.0104029	7.42909	0.000205862
orf19.7197	orf19.7197	Putative intranuclear transport and DNA replication mediator; heterozygous null mutant exhibits resistance to parnafungin in the C. albicans fitness test; Spider biofilm induced	0	0.858868	0.0195232	7.69393	0.000557375
orf19.2671	orf19.2671	Protein with a predicted FAD-dependent pyridine nucleotide reductase domains; putative oxidoreductase; Plc1-regulated; possibly an essential gene, disruptants not obtained by UAU1 method	0	0.856588	0.0121276	5.19584	0.000261562
orf19.5106	DIP2	Putative small ribonucleoprotein complex; Tn mutation affects filamentous growth; physically interacts with TAP-tagged Nop1; heterozygous null mutant exhibits resistance to parnafungin; Hap43-induced gene; Spider biofilm induced	0	0.853804	0.0379855	7.18035	0.00184226
orf19.1306	orf19.1306	Ortholog(s) have cytosol, nucleus localization	0	0.833577	0.0381738	4.97152	0.00190177
orf19.1857	orf19.1857	Putative L-azetidine-2-carboxylic acid acetyltransferase; mutants are viable	0	0.83232	0.024323	6.74458	0.000767865
orf19.2686	orf19.2686	Ortholog(s) have carboxypeptidase activity, role in nitrogen compound metabolic process, proteolysis involved in cellular protein catabolic process and fungal-type vacuole lumen localization	0	0.825114	0.03453	6.54312	0.00144393
orf19.1305	orf19.1305	Ortholog(s) have tRNA (guanine) methyltransferase activity, role in tRNA methylation and mitochondrial matrix, nucleus localization	0	0.82478	0.0288818	5.75553	0.00102313
orf19.443	orf19.443	Ortholog(s) have DNA-directed RNA polymerase activity, RNA polymerase III activity and role in tRNA transcription from RNA polymerase III promoter, transcription initiation from RNA polymerase III promoter	0	0.821367	0.0371501	5.11012	0.00171054
orf19.3810	orf19.3810	Ortholog(s) have methylenetetrahydrofolate dehydrogenase (NAD+) activity, role in folic acid-containing compound biosynthetic process, one-carbon metabolic process, purine nucleobase biosynthetic process and cytosol, nucleus localization	0	0.811558	0.0303616	6.57081	0.00110683
orf19.5912	MAK21	Putative 66S pre-ribosomal particle subunit; mutation confers hypersensitivity to tubercidin (7-deazaadenosine)	0	0.804944	0.0180844	5.77254	0.000468369
orf19.3478	NIP7	Putative nucleolar protein with role in ribosomal assembly; hyphal-induced; Hap43-induced; Spider biofilm induced	0	0.804628	0.0303616	5.99226	0.00115309
orf19.2998	TSR2	Protein with a predicted role in pre-rRNA processing; repressed by prostaglandins	0	0.80366	0.0362942	5.17412	0.00164579
orf19.3015	ARX1	Putative ribosomal large subunit biogenesis protein; repressed in core stress response; repressed by prostaglandins	0	0.794727	0.0288818	7.32874	0.00102911
orf19.7600	FDH3	Glutathione-dependent formaldehyde dehydrogenase; glycine catabolism; repressed by Efg1 in yeast, not hyphal growth conditions; induced by Mnl1 under weak acid stress; Spider biofilm repressed	0	0.792313	0.0126518	9.24367	0.000286839
orf19.5465	orf19.5465	Ortholog(s) have first spliceosomal transesterification activity, role in generation of catalytic spliceosome for first transesterification step and U2-type catalytic step 1 spliceosome, mitotic spindle pole body localization	0	0.792123	0.0195232	4.64701	0.000570045
orf19.787.1	orf19.787.1	Protein of unknown function; ORF added to Assembly 21 based on comparative genome analysis; protein detected by mass spec in stationary phase cultures	0	0.783416	0.0406555	7.36467	0.00214182
orf19.1030	orf19.1030	Putative peptidyl-prolyl cis-trans isomerase	0	0.783409	0.0351321	7.10925	0.00149523
orf19.3783	orf19.3783	Protein of unknown function; rat catheter biofilm induced	0	0.778432	0.0126518	4.75643	0.000294276
orf19.1124.2	orf19.1124.2	Ortholog(s) have diphthine synthase activity, role in peptidyl-diphthamide biosynthetic process from peptidyl-histidine and cytosol, nucleus localization	0	0.776853	0.0275094	6.38634	0.000938647
orf19.494	orf19.494	Putative RNA-binding protein; role in assembly of box H/ACA snoRNPs and thus pre-rRNA processing; Spider biofilm induced	0	0.775564	0.0159973	6.10961	0.000388591
orf19.4029	orf19.4029	Ortholog(s) have role in ribosomal large subunit assembly and cytosolic ribosome, nucleus localization	0	0.773703	0.0357076	6.96872	0.00160219
orf19.6175	orf19.6175	Putative 35S rRNA processing protein; Hap43-induced; repressed by prostaglandins; Spider biofilm induced	0	0.771975	0.0265285	5.81401	0.00089712
orf19.7154	UTP18	Putative U3 snoRNA-associated protein; Hap43-induced; repressed in core stress response; physically interacts with TAP-tagged Nop1	0	0.76832	0.0104029	6.63777	0.000207646
orf19.2017	orf19.2017	Ortholog(s) have RNA polymerase I activity and role in regulation of cell size, transcription elongation from RNA polymerase I promoter, transcription of nuclear large rRNA transcript from RNA polymerase I promoter	0	0.767176	0.0303616	8.37422	0.00117099
orf19.4651	PGA53	GPI-anchored cell surface protein of unknown function; greater mRNA abundance observed in a cyr1 homozygous null mutant than in wild type	0	0.766461	0.00903517	6.16328	0.00015739
orf19.2917	orf19.2917	Putative GTPase; heterozygous null mutant exhibits resistance to parnafungin in the C. albicans fitness test; Hap43p-induced gene	0	0.76618	0.0163701	6.39642	0.000402367
orf19.2594	orf19.2594	Ortholog(s) have RNA polymerase I activity, role in transcription of nuclear large rRNA transcript from RNA polymerase I promoter and DNA-directed RNA polymerase I complex, cytosol localization	0	0.765364	0.0340869	5.13616	0.00138327
orf19.5198	NOP4	Putative nucleolar protein; Hap43-induced; mutation confers hypersensitivity to 5-fluorocytosine (5-FC), 5-fluorouracil (5-FU), and tubercidin (7-deazaadenosine); represses in core stress response	0	0.765295	0.0240325	5.42442	0.000749283
orf19.7062	RPA135	Putative RNA polymerase I subunit A135; repressed by prostaglandins	0	0.764429	0.0484229	7.31663	0.00293158
orf19.3393	orf19.3393	Putative DEAD-box helicase; Hap43-induced; Spider biofilm induced	0	0.763471	0.0387316	7.12819	0.00195511
orf19.526	NHP2	Putative H/ACA snoRNP protein; macrophage/pseudohyphal-induced	0	0.761868	0.03453	6.76141	0.00144682
orf19.3303	orf19.3303	Ortholog(s) have tRNA methyltransferase activity, role in tRNA methylation, wybutosine biosynthetic process and cytosol, mitochondrion, nucleus localization	0	0.761113	0.0355556	5.57353	0.00153713
orf19.500	orf19.500	Ortholog(s) have tRNA (adenine-N1-)-methyltransferase activity, role in tRNA methylation and nucleus, tRNA (m1A) methyltransferase complex localization	0	0.75779	0.0371501	5.85698	0.00173157
orf19.3962	HAS1	Functional homolog of S. cerevisiae Has1p, which is a nucleolar protein of the DEAD-box ATP-dependent RNA helicase family that is involved in biogenesis of the ribosome, particularly the small (40S) subunit; caspofungin-downregulated	0	0.755669	0.0188419	6.78291	0.000497926
orf19.4492	orf19.4492	Ortholog(s) have role in nuclear division, rRNA processing and mitotic spindle pole body, nuclear periphery, nucleolus, preribosome, large subunit precursor localization	0	0.75451	0.0381738	7.16101	0.00188938
orf19.2772	HOS3	Histone deacetylase; similar to S. cerevisiae Hos3p; greater expression and longer mRNA in white cells, compared to opaque cells; has conserved deacetylation motif	0	0.751256	0.0381738	4.51254	0.00189566
orf19.2021	HGT8	High-affinity glucose transporter of the major facilitator superfamily; 20 members in the C. albicans glucose transporter family; 12 probable membrane-spanning segments; gene has intron; expressed in rich medium; flow model biofilm induced	0	0.749392	0.0419895	4.21957	0.0022581
orf19.1791	orf19.1791	Putative protein with a predicted role in 60S ribosomal subunit biogenesis; Hap43p-induced gene; ortholog of S. cerevisiae MAK11	0	0.748916	0.0278124	6.25325	0.000964376
orf19.3523	CRK1	Protein kinase of the Cdc2 subfamily involved in hyphal development, virulence; promotes hyphal development independently of Cph1 and Efg1; functionally complements pheromone hypersensitivity of S. cerevisiae sgv1 mutant; Hap43p-repressed	0	0.74538	0.0469665	4.26783	0.0027752
orf19.2360	URA2	Putative bifunctional carbamoylphosphate synthetase-aspartate transcarbamylase; flucytosine induced; macrophage/pseudohyphal-induced; 5'-UTR intron; flow model biofilm repressed	0	0.741517	0.0498649	5.84882	0.00306
orf19.3066	ENG1	Endo-1,3-beta-glucanase; ortholog of S. cerevisiae Dse4 needed for cell separation; caspofungin, fluconazole repressed; repressed by alpha pheromone in SpiderM medium; flow model biofilm induced; rat catheter biofilm repressed	0	0.740049	0.0344467	5.35064	0.00142641
orf19.4610	orf19.4610	Predicted metallocarboxypeptidase; role in proteolysis; rat catheter biofilm repressed	0	0.733238	0.0463516	4.59885	0.00268383
orf19.3275	orf19.3275	Ortholog of C. dubliniensis CD36 : Cd36_25870, C. parapsilosis CDC317 : CPAR2_804000, Candida tenuis NRRL Y-1498 : CANTEDRAFT_115661 and Debaryomyces hansenii CBS767 : DEHA2B05852g	0	0.731762	0.0250258	5.19009	0.000813277
orf19.5639	HIS4	Multifunctional enzyme that catalyzes three steps of histidine biosynthesis, with phosphoribosyl-AMP cyclohydrolase, phosphoribosyl-ATP diphosphatase, and histidinol dehydrogenase activities; required for wild-type adhesion to human calls	0	0.730701	0.0110267	7.55076	0.000221917
orf19.4191	RLP24	Putative ribosomal protein; Hap43-induced; essential gene; heterozygous mutation confers hypersensitivity to 5-fluorocytosine (5-FC), 5-fluorouracil (5-FU), and tubercidin (7-deazaadenosine); Spider biofilm induced	0	0.724861	0.0401749	6.21771	0.00204785
orf19.4173	orf19.4173	Ortholog(s) have role in peptidyl-diphthamide biosynthetic process from peptidyl-histidine and cytosol localization	0	0.724016	0.0371501	5.1785	0.00171373
orf19.4326	orf19.4326	Ortholog(s) have role in mRNA cis splicing, via spliceosome, maturation of 5S rRNA and U4/U6 x U5 tri-snRNP complex localization	0	0.722409	0.0469665	4.01255	0.00276413
orf19.7657	POP3	Putative RNase MRP and nuclear RNase P component; decreased repressed by prostaglandins; Spider biofilm induced	0	0.719908	0.00742741	5.96353	0.000113947
orf19.18	IMH3	Inosine monophosphate (IMP) dehydrogenase; enzyme of GMP biosynthesis; target of mycophenolic acid and mizoribine monophosphate; antigenic during infection; repressed in core stress response; snoRNA snR54 encoded within IMH3 intron	0	0.718215	0.0284652	9.17043	0.00100018
orf19.4824	orf19.4824	Planktonic growth-induced gene	0	0.717958	0.0208244	4.52297	0.000628399
orf19.5170	ENA21	Predicted P-type ATPase sodium pump; Gcn4p-regulated; flucytosine, amphotericin B, or ketoconazole-induced; osmotic stress-induced; overlaps orf19.5170.1, which is annotated as a blocked reading frame; Spider biofilm induced	0	0.717511	0.0381738	8.54379	0.00187465
orf19.3341	orf19.3341	Putative tRNA-Arg synthetase; essential; genes encoding ribosomal subunits, translation factors, and tRNA synthetases are downregulated upon phagocytosis by murine macrophage; downregulated by growth in the mouse cecum	0	0.716499	0.0117948	7.95026	0.000245797
orf19.3300	ZPR1	Protein with putative zinc finger; regulated by Gcn4p; repressed in response to amino acid starvation (3-aminotriazole treatment); upregulation correlates with clinical development of fluconazole resistance	0	0.713774	0.0126518	7.09262	0.000285243
orf19.4040	ILV3	Dihydroxyacid dehydratase; repressed by nitric oxide; macrophage-induced protein; protein in exponential and stationary growth phase; Sef1, Sfu1p, Hap43-regulated; farnesol-repressed; flow model biofilm induced; Spider biofilm repressed	0	0.711655	0.0223243	8.36245	0.000688659
orf19.6234	orf19.6234	Putative U2 snRNP component; mutation confers hypersensitivity to 5-fluorocytosine (5-FC), 5-fluorouracil (5-FU), and tubercidin (7-deazaadenosine); Hap43-induced, Spider biofilm induced	0	0.710528	0.0216833	6.40638	0.000658155
orf19.3553	RPF2	Putative pre-rRNA processing protein; Hap43p-induced gene; mutation confers hypersensitivity to 5-fluorocytosine (5-FC), 5-fluorouracil (5-FU), and tubercidin (7-deazaadenosine)	0	0.707403	0.0455121	6.67673	0.00261271
orf19.4948	REX3	Ortholog(s) have 3'-5'-exoribonuclease activity and role in U5 snRNA 3'-end processing, exonucleolytic trimming to generate mature 3'-end of 5.8S rRNA from tricistronic rRNA transcript (SSU-rRNA, 5.8S rRNA, LSU-rRNA)	0	0.705363	0.0473566	3.92554	0.00281233
orf19.5750	SHM2	Cytoplasmic serine hydroxymethyltransferase; complements glycine auxotrophy of S. cerevisiae shm1 shm2 gly1-1 mutant; antigenic; farnesol-upregulated in biofilm; stationary-phase enriched protein; rat catheter and Spider biofilm repressed	0	0.705191	0.00883661	8.41099	0.00014577
orf19.1153	GAD1	Putative glutamate decarboxylase; alkaline, macrophage-downregulated gene; amphotericin B induced; induced by Mnl1 under weak acid stress; stationary phase enriched protein; rat catheter biofilm repressed	0	0.701149	0.0454399	6.76515	0.00260106
orf19.4506	LYS22	Putative homocitrate synthase; repressed by nitric oxide and by hypoxia; protein level decreases in stationary phase cultures; induced by ketoconazole, Spider biofilm induced; flow model biofilm repressed	0	0.700712	0.0200038	6.85326	0.000593975
orf19.3160	HSP12	Heat-shock protein; induced by osmotic/oxidative/cadmium stress, fluphenazine treatment, low iron, CDR1 and CDR2 overexpression, or ssn6 or ssk1 null mutation; overexpression increases resistance to farnesol and azoles	0	0.69804	0.0194834	8.24688	0.000546385
orf19.4870	DBP3	Putative ATP-dependent DEAD-box RNA helicase; Hap43-induced; repressed by prostaglandins; Spider biofilm induced	0	0.696528	0.0483027	5.82357	0.00291093
orf19.1233	ADE4	Putative phosphoribosylpyrophosphate amidotransferase; flucytosine induced	0	0.695291	0.030411	7.81095	0.00118393
orf19.7569	SIK1	Putative U3 snoRNP protein; Hap43p-induced gene; physically interacts with TAP-tagged Nop1p	0	0.69318	0.0357076	7.91142	0.00158975
orf19.3870	ADE13	Adenylosuccinate lyase; enzyme of adenine biosynthesis; soluble protein in hyphae; not induced during GCN response, in contrast to the S. cerevisiae ortholog; repressed by nitric oxide	0	0.685632	0.0195232	8.50993	0.000558908
orf19.7366	orf19.7366	Ortholog(s) have S-adenosylmethionine-dependent methyltransferase activity and nucleolus localization	0	0.681877	0.0419448	6.3147	0.00224185
orf19.4760	orf19.4760	Putative protein-histidine N-methyltransferase; Spider biofilm induced	0	0.67899	0.0344467	6.68269	0.00142091
orf19.962	orf19.962	Protein with a fungal RNA polymerase I subunit RPA14 domain; proposed to play a role in the recruitment of pol I to the promoter; Hap43-induced gene	0	0.676469	0.0442196	6.12589	0.00248015
orf19.7624	orf19.7624	Ortholog(s) have role in rRNA processing and 90S preribosome, nucleolus localization	0	0.675579	0.0345702	6.51571	0.00145421
orf19.7484	ADE1	Phosphoribosylaminoimadazole succinocarboxamide synthetase, enzyme of adenine biosynthesis; not induced in GCN response, unlike the S. cerevisiae ortholog; fungal-specific (no human or murine homolog); levels decrease in stationary phase	0	0.674313	0.0200038	8.69307	0.000591764
orf19.6255	orf19.6255	Putative protein of unknown function; Hap43p-repressed gene	0	0.670831	0.0194834	5.23654	0.000544925
orf19.5507	ENP1	Protein required for pre-rRNA processing and 40S ribosomal subunit synthesis; associated with U3 and U14 snoRNAs; transposon mutation affects filamentous growth; repressed by prostaglandins; Spider biofilm induced	0	0.669008	0.0405506	7.52015	0.00212051
orf19.6220.4	orf19.6220.4	Ribosomal 60S subunit protein; Spider biofilm repressed	0	0.667807	0.040874	9.4618	0.00217114
orf19.2859	SRP40	Putative chaperone of small nucleolar ribonucleoprotein particles; macrophage/pseudohyphal-induced; rat catheter biofilm induced	0	0.665968	0.0194834	7.86727	0.000538261
orf19.5572	orf19.5572	Protein of unknown function; Spider biofilm repressed	0	0.662888	0.0381738	3.96003	0.00189249
orf19.6253	RPS23A	Putative ribosomal protein; repressed upon phagocytosis by murine macrophage; Spider biofilm repressed	0	0.660933	0.0383276	11.0481	0.00191575
orf19.6355	orf19.6355	Ortholog(s) have role in ribosome biogenesis and cytosol, nucleolus localization	0	0.656758	0.0362942	5.95702	0.00164647
orf19.2789	orf19.2789	Ortholog of C. dubliniensis CD36 : Cd36_07040, C. parapsilosis CDC317 : CPAR2_208700, Candida tenuis NRRL Y-1498 : CANTEDRAFT_108836 and Debaryomyces hansenii CBS767 : DEHA2F25674g	0	0.656172	0.0342744	5.13084	0.00140219
orf19.7502	orf19.7502	Protein of unknown function; Hap43-induced gene; upregulated in a cyr1 null mutant; Spider biofilm induced	0	0.652687	0.037179	7.17764	0.00178474
orf19.1026.1	orf19.1026.1	Ortholog of C. dubliniensis CD36 : Cd36_03580, C. parapsilosis CDC317 : CPAR2_105090, Candida tenuis NRRL Y-1498 : CANTEDRAFT_106351 and Debaryomyces hansenii CBS767 : DEHA2A09548g	0	0.650376	0.0217319	5.06754	0.000664836
orf19.3547	orf19.3547	Ortholog(s) have mRNA 3'-UTR binding, translation repressor activity, nucleic acid binding activity, role in negative regulation of translation, ribosomal large subunit biogenesis and large ribosomal subunit, nucleolus localization	0	0.650194	0.0199036	6.69386	0.000584434
orf19.2488	FAL1	eIF4A subfamily of DEAD-box ATP-dependent RNA helicases; predicted nucleolar protein required for maturation of 18S rRNA; Spider biofilm induced	0	0.645602	0.0355765	6.57394	0.00156109
orf19.5439	orf19.5439	Ortholog of C. parapsilosis CDC317 : CPAR2_504010, C. dubliniensis CD36 : Cd36_80270, Lodderomyces elongisporus NRLL YB-4239 : LELG_02294 and Pichia stipitis Pignal : PICST_29581	0	0.64286	0.0439767	4.85658	0.00245494
orf19.6676	orf19.6676	Has domain(s) with predicted diphthine synthase activity and role in peptidyl-diphthamide biosynthetic process from peptidyl-histidine	0	0.642418	0.0362942	5.89815	0.00163848
orf19.7570	UGA3	Zn(II)2Cys6 transcription factor; required for utilization of gamma-aminobutyrate (GABA) as a nitrogen source; mutants display decreased CFU in mouse kidneys; Spider biofilm induced	0	0.639272	0.0249565	5.29623	0.000806909
orf19.2831	RPC31	Putative RNA polymerase III subunit C31; repressed by nitric oxide; induced during infection of murine kidney, compared to growth in vitro; has murine homolog	0	0.638249	0.024323	5.63206	0.000774386
orf19.5066	orf19.5066	Putative pre-60S pre-ribosomal particle subunit; essential gene; S. cerevisiae ortholog RRP17 is essential; Hap43p-induced; rat catheter biofilm induced	0	0.63706	0.0377051	5.12312	0.00181621
orf19.6208	MEF2	Putative mitochondrial translation elongation factor; caspofungin induced	0	0.63684	0.0494557	7.1053	0.00302674
orf19.3104	YDC1	Alkaline dihydroceramidase; involved in sphingolipid metabolism; Mob2-dependent hyphal regulation; transcript is regulated by Nrg1 and Mig1; Hap43-repressed	0	0.63539	0.0217319	4.83396	0.000666799
orf19.1375	LEU42	Putative alpha-isopropylmalate synthase; fungal-specific; induced by human blood or polymorphonuclear cells; regulated by Gcn2 and Gcn4; stationary phase enriched protein; Spider biofilm induced	0	0.633794	0.031674	7.18065	0.00123833
orf19.6685	ISY1	Putative pre-mRNA-splicing factor; mutation confers resistance to 5-fluorocytosine (5-FC); rat catheter biofilm induced	0	0.631004	0.0252644	5.53145	0.000828029
orf19.3362	orf19.3362	Has domain(s) with predicted flavin adenine dinucleotide binding, oxidoreductase activity and role in oxidation-reduction process	0	0.621729	0.0402925	5.03776	0.00206496
orf19.7534	MIS12	Mitochondrial C1-tetrahydrofolate synthase precursor	0	0.621623	0.0381738	7.85282	0.00186415
orf19.6058	GLO1	Putative monomeric glyoxalase I; oxidative stress-induced via Cap1; flow model and rat catheter biofilm repressed	0	0.62137	0.036885	8.55513	0.00167936
orf19.7082	orf19.7082	S-adenosylmethionine transporter of the mitochondrial inner membrane; mitochondrial carrier family; predicted role in biotin biosynthesis and respiratory growth; Spider biofilm repressed	0	0.621083	0.0349696	5.75834	0.00148255
orf19.5566	orf19.5566	Ortholog(s) have role in protein lipoylation and mitochondrion localization	0	0.620817	0.0474267	5.04842	0.00283997
orf19.1716	URA3	Orotidine-5'-phosphate decarboxylase; pyrimidine biosynthesis; gene used as genetic marker; decreased expression when integrated at ectopic chromosomal locations can cause defects in hyphal growth and virulence; Spider biofilm repressed	0	0.620461	0.0259382	5.60929	0.000868599
orf19.7111.1	SOD3	Cytosolic manganese-containing superoxide dismutase; protects against oxidative stress; repressed by ciclopirox olamine, induced during stationary phase when SOD1 expression is low; Hap43-repressed; Spider and flow model biofilm induced	0	0.61984	0.0430617	8.20088	0.00235128
orf19.967	orf19.967	Major mitochondrial nuclease; has RNAse and DNA endo- and exonucleolytic activities; roles in mitochondrial recombination, apoptosis and maintenance of polyploidy; Spider biofilm repressed	0	0.609401	0.0194834	6.54472	0.000538484
orf19.3016	orf19.3016	Ortholog(s) have role in meiotic chromosome segregation and cytosol, nucleus localization	0	0.607747	0.0303616	6.63291	0.0011331
orf19.154	orf19.154	Putative ortholog of S. cerevisiae Utp30; a U3-containing 90S preribosome complex protein; Hap43-induced; Spider biofilm induced	0	0.604872	0.0356402	6.10319	0.00157565
orf19.3287	BUD22	Protein with a predicted role in 18S rRNA maturation and small ribosomal subunit biogenesis; repressed in core stress response; repressed by prostaglandins	0	0.59767	0.0342744	5.84898	0.00140012
orf19.1565	orf19.1565	Protein of unknown function	0	0.596606	0.037179	5.69933	0.0017608
orf19.3893	SCW11	Cell wall protein; repressed in ace2 mutant; repressed in core caspofungin response; induced in high iron; possibly an essential gene, disruptants not obtained by UAU1 method; rat catheter and Spider biofilm repressed	0	0.58954	0.0252644	7.15748	0.000829366
orf19.1490	MSB2	Mucin family adhesin-like protein; cell wall damage sensor; required for Cek1 phosphorylation by cell wall stress; Rim101-repressed; activation releases extracellular domain into medium; Spider biofilm induced	0	-0.586346	0.0405506	8.02785	0.00211184
orf19.7479	NTH1	Neutral trehalase; hyphal induction in mutant delayed but not reduced overall; not required for virulence in mice; possible regulatory cAMP-dependent phosphorylation at S10,S213; Hap43-repressed gene; Spider biofilm induced	0	-0.589892	0.0303616	6.37245	0.00116536
orf19.1843	ALG6	Putative glucosyltransferase involved in cell wall mannan biosynthesis; transcription is elevated in chk1, nik1, and sln1 homozygous null mutants; repressed by nitric oxide; possibly essential gene, disruptants not obtained by UAU1 method	0	-0.59209	0.0344467	5.92901	0.00143197
orf19.117	orf19.117	Ortholog(s) have SNAP receptor activity, role in exocytosis, vesicle fusion and SNARE complex, extrinsic to plasma membrane localization	0	-0.600126	0.0381738	6.35948	0.00186199
orf19.4082	DDR48	Immunogenic stress-associated protein; filamentation regulated; induced by benomyl/caspofungin/ketoconazole or in azole-resistant strain; Hog1, farnesol, alkaline repressed; stationary phase enriched; Spider, flow model biofilm induced	0	-0.600934	0.0371501	9.86446	0.00172934
orf19.2739	orf19.2739	Ortholog(s) have histone binding activity, role in DNA replication-dependent nucleosome assembly and CAF-1 complex, chromosome, centromeric region, nucleus localization	0	-0.606091	0.0406555	5.37385	0.00214611
orf19.1605	PMS1	Putative DNA mismatch repair factor; ortholog of S. cerevisiae PMS1 which is an ATP-binding protein involved in DNA mismatch repair	0	-0.615158	0.0303616	5.26818	0.00111577
orf19.242.2	orf19.242.2	Ortholog(s) have endoplasmic reticulum localization	0	-0.622941	0.0439767	7.52603	0.00245169
orf19.4530.1	orf19.4530.1	Protein of unknown function; regulated by Nrg1, Tup1; Spider and flow model biofilm induced	0	-0.625842	0.0303616	5.7642	0.00117199
orf19.2796	orf19.2796	Ortholog(s) have DNA-directed DNA polymerase activity, role in DNA replication initiation, telomere capping and alpha DNA polymerase:primase complex, cytosol, nuclear envelope localization	0	-0.627835	0.040874	5.80709	0.00217059
orf19.5292	AXL2	Ortholog of S. cerevisiae Axl2; a plasma membrane protein involved in determination of budding pattern; O-glycosylated by Pmt4; mutant is viable	0	-0.629705	0.0357076	6.35685	0.00159366
orf19.4779	orf19.4779	Putative transporter; slightly similar to the Sit1p siderophore transporter; Gcn4p-regulated; fungal-specific; induced by Mnl1p under weak acid stress	0	-0.630017	0.0303616	6.44428	0.00112579
orf19.1668	orf19.1668	Protein of unknown function; expression downregulated in an ssr1 null mutant	0	-0.636372	0.037179	4.78337	0.00177151
orf19.4161	orf19.4161	Ortholog(s) have role in DNA repair and Smc5-Smc6 complex, nucleus localization	0	-0.638415	0.0431164	4.87629	0.00236849
orf19.5288	IFE2	Putative alcohol dehydrogenase; yeast-enriched transcript; Efg1-regulated; induced by prostaglandins, Hog1, fluconazole; rat catheter biofilm induced	0	-0.639125	0.0278124	8.76503	0.000960706
orf19.745	VAC8	Protein involved in vacuolar inheritance; required for hyphal growth; contains armadillo repeats	0	-0.641817	0.0355556	8.20543	0.00153813
orf19.1715	IRO1	Putative transcription factor; role in iron utilization, pathogenesis; both IRO1 and adjacent URA3 are mutated in strain CAI4; suppresses S. cerevisiae aft1 mutant low-iron growth defect; hyphal-induced; reports differ about iron regulation	0	-0.651235	0.0194834	7.6114	0.000543272
orf19.3415	PTK2	Putative protein kinase of polyamine import; mutation confers hypersensitivity to high concentrations of tunicamycin; YPD flow model biofilm induced; rat catheter and Spider biofilm induced	0	-0.653706	0.017027	6.77591	0.000438174
orf19.1991	orf19.1991	Ortholog(s) have cytoplasm localization	0	-0.660098	0.0485576	8.88063	0.00295575
orf19.3013	CDC12	Septin; essential for viability; forms ring at sites of cell division and also forms filaments in mature chlamydospore; filamentous growth induced; regulated by Nrg1, Tup1, tyrosol and cell density; rat catheter biofilm repressed	0	-0.662982	0.0166499	7.76772	0.000414737
orf19.1562	orf19.1562	Protein of unknown function; flow model biofilm induced; Spider biofilm induced; repressed by alpha pheromone in SpiderM medium	0	-0.665573	0.024323	8.00531	0.000764265
orf19.5691	CDC11	Septin; cell and hyphal morphology, agar-invasive growth, full virulence and kidney tissue invasion in mouse, but not kidney colonization, immunogenicity; hyphal and cell-cycle-regulated phosphorylation; rat catheter biofilm repressed	0	-0.666749	0.0194834	7.81765	0.000536588
orf19.6459	DPP3	Protein similar to S. cerevisiae pyrophosphate phosphatase Dpp1; required for farnesol biosynthesis; repressed by 17-beta-estradiol, ethynyl estradiol; Spider biofilm induced	0	-0.676992	0.030411	5.86893	0.00118226
orf19.5542	SAP6	Secreted aspartyl protease; expressed during hyphal growth, oral carriage, infection; sap4,5,6 triple mutant defective in protein utilization as N source; virulence role affecte by URA3; N-glycosylated; rat catheter biofilm induced	0	-0.678783	0.0469665	5.52373	0.00274808
orf19.5147	LMO1	Protein involved together with Dck1p and Rac1p in invasive filamentous growth and cell wall integrity; acts upstream of MAP kinase Cek1p; has similarity to human ELMO1	0	-0.679326	0.0402925	5.99619	0.00207325
orf19.1822	UME6	Zn(II)2Cys6 transcription factor; role in hyphal extension, virulence, adherence to plastic; rat catheter biofilm induced; has a long 5'-UTR that regulates translational efficiency and controls transition to filamentous growth	0	-0.680186	0.0104029	6.09505	0.000198208
orf19.3216	orf19.3216	Similar to Rab GTPase activators; Hap43p-induced gene	0	-0.68186	0.0275094	5.33879	0.000939369
orf19.3519	SUA72	Predicted transcription factor; induced during planktonic growth, whereas related SUA71 is downregulated	0	-0.684493	0.039531	4.21624	0.00200198
orf19.1617	orf19.1617	Protein similar to S. cerevisiae Ydr282cp; transposon mutation affects filamentous growth; Hap43p-repressed gene	0	-0.685192	0.01937	5.38582	0.000524033
orf19.7323	CBP1	Corticosteroid binding protein; transcription induced at late log-phase or upon adherence to polystyrene; not induced by corticosterone; contains a possible NAD/FAD binding region; regulated by Nrg1, Tup1; Spider biofilm induced	0	-0.686061	0.0124916	7.85133	0.000278186
orf19.6028	HGC1	Hypha-specific G1 cyclin-related protein involved in regulation of morphogenesis, biofilm formation; Cdc28-Hgc1 maintains Cdc11 S394 phosphorylation during hyphal growth; required for virulence in mice; regulated by Nrg1, Tup1, farnesol	0	-0.68662	0.0289279	7.08215	0.0010403
orf19.1823	orf19.1823	Predicted membrane protein; transcript repressed by ciclopirox olamine	0	-0.687015	0.0188419	5.35775	0.00050042
orf19.3642	SUN41	Cell wall glycosidase; role in biofilm formation and cell separation; possibly secreted; hypoxia, hyphal induced; caspofungin repressed; Efg1, Cph1 regulated; O-glycosylated, possible Kex2 substrate; 5'-UTR intron; Spider biofilm induced	0	-0.691492	0.0166499	10.4738	0.000412254
orf19.1664	orf19.1664	Protein of unknown function; expression downregulated in an ssr1 null mutant	0	-0.691972	0.0483027	5.58025	0.00291633
orf19.1666	orf19.1666	Ortholog of Dig2, a MAP kinase-responsive inhibitor of Ste12; regulates mating-specific genes and invasive growth in S. cerevisiae; induced by alpha pheromone in SpiderM medium	0	-0.695999	0.040428	5.47021	0.00209191
orf19.1825	orf19.1825	Protein of unknown function; mutants are viable; filament induced; regulated by Nrg1, Rfg1, Tup1	0	-0.697957	0.0288818	5.51899	0.0010276
orf19.1654	orf19.1654	Predicted membrane protein; induced by prostaglandins	0	-0.698906	0.0168146	6.89253	0.000427161
orf19.3667	orf19.3667	Ortholog(s) have microtubule motor activity, protein homodimerization activity and kinesin complex localization	0	-0.702676	0.0352735	4.89127	0.00151289
orf19.3733	IDP2	Isocitrate dehydrogenase; white-opaque switch regulated; morphology-regulation by Ssn6; protein in exponential and stationary phase yeast; Hap43-repressed; Spider biofilm repressed by Bcr1, Tec1, Ndt80, Rob1, Brg1; Spider biofilm induced	0	-0.718147	0.0303616	9.8984	0.00114914
orf19.4377	KRE1	Cell wall glycoprotein; beta glucan synthesis; increases glucan content in S. cerevisiae kre1, complements killer toxin sensitivity; caspofungin induced; Spider/rat catheter/flow model biofilm induced; Bcr1-repressed in RPMI a/a biofilms	0	-0.721327	0.0195232	7.38151	0.000553649
orf19.3171	ACH1	Acetyl-coA hydrolase; acetate utilization; nonessential; soluble protein in hyphae; antigenic in human; induced on polystyrene adherence; farnesol-, ketoconazole-induced; no human or murine homolog; stationary phase-enriched protein	0	-0.721626	0.0328572	10.3191	0.00131168
orf19.4665	orf19.4665	Protein of unknown function; Spider biofilm induced	0	-0.725969	0.0332975	6.26602	0.00133576
orf19.3051	orf19.3051	Protein of unknown function; S. pombe ortholog SPAC17A2.02c plays a role in resistance to cadmium; colony morphology-related gene regulation by Ssn6; Spider biofilm repressed	0	-0.729304	0.0303616	8.51924	0.00115933
orf19.2885	PRI2	Putative DNA primase; gene adjacent to and divergently transcribed with CDC68; Hap43-induced; Spider biofilm repressed	0	-0.7433	0.0159973	5.69384	0.000390564
orf19.7425	orf19.7425	Ortholog(s) have uracil DNA N-glycosylase activity, role in DNA repair and mitochondrion, nucleus localization	0	-0.745649	0.0123449	7.1167	0.000268811
orf19.6579	orf19.6579	Ortholog of C. dubliniensis CD36 : Cd36_71340, C. parapsilosis CDC317 : CPAR2_301350, Candida tenuis NRRL Y-1498 : CANTEDRAFT_114098 and Debaryomyces hansenii CBS767 : DEHA2D03432g	0	-0.749488	0.0126518	5.83952	0.000290911
orf19.2452	orf19.2452	Protein of unknown function; induced in high iron; repressed in core caspofungin response; ketoconazole-repressed; colony morphology-related gene regulation by Ssn6; possibly subject to Kex2 processing	0	-0.752951	0.0104029	7.53415	0.000199558
orf19.4897	SFH5	Putative phosphatidylinositol transporter; rat catheter and Spider biofilm repressed	0	-0.757073	0.0189993	7.14713	0.000507736
orf19.449	orf19.449	Putative phosphatidyl synthase; stationary phase enriched protein; transcript repressed by yeast-hypha switch; Hap43-repressed; rat catheter, Spider and flow model biofilm induced	0	-0.760927	0.0473869	7.20836	0.00282977
orf19.1995	MNN24	Alpha-1,2-mannosyltransferase; required for normal cell wall mannan content	0	-0.762515	0.00946392	7.74062	0.000174853
orf19.5875	VAM3	Predicted target membrane receptor (t-SNARE) involved in vacuolar transport, endocytosis, and secretion; required for biofilm formation in RPMI-1640 and for virulence; rat catheter biofilm repressed	0	-0.764452	0.0166703	4.86948	0.000417995
orf19.7100	orf19.7100	Putative vacuolar transporter of large neutral amino acids; possibly transcriptionally regulated upon hyphal formation; not the true Avt1 ortholog of S. cerevisiae	0	-0.772474	0.0123756	5.84392	0.000273562
orf19.2216	PDS5	Putative protein with a predicted role in establishment and maintenance of sister chromatid condensation and cohesion; cell-cycle regulated periodic mRNA expression	0	-0.773742	0.0378103	5.1223	0.00182752
orf19.4755	KEX2	Subtilisin-like protease (proprotein convertase); processes aspartyl proteinase Sap2; required for hyphal growth and wild-type virulence in mice; functional homolog of S. cerevisiae Kex2, which processes alpha-factor; Tup1-repressed	0	-0.781752	0.0303616	5.91072	0.00111217
orf19.5763	orf19.5763	Has domain(s) with predicted oxidoreductase activity and role in metabolic process	0	-0.784561	0.0323583	4.3991	0.00128036
orf19.1237	ARO9	Aromatic transaminase; Ehrlich fusel oil pathway of aromatic alcohol biosynthesis; Rim101-dependent pH-regulation (alkaline induced); Hap43-induced gene	0	-0.785951	0.00869866	6.38173	0.00014206
orf19.4771	orf19.4771	Protein of unknown function; Spider biofilm induced	0	-0.787869	0.0386531	5.10293	0.00194477
orf19.543	FUM11	Fumarate hydratase; induced in high iron; protein in exponential and stationary-phase yeast cells, but higher in stationary phase; rat catheter biofilm repressed	0	-0.787892	0.0185241	6.51093	0.000482812
orf19.7314	CDG1	Putative cysteine dioxygenases; role in conversion of cysteine to sulfite; transcript regulated upon white-opaque switch; rat catheter, Spider and flow model biofilm induced	0	-0.794712	0.00813127	8.63224	0.000131452
orf19.2210	orf19.2210	Protein of unknown function; Spider biofilm induced	0	-0.797725	0.00903517	7.99918	0.000156738
orf19.2691	orf19.2691	Planktonic growth-induced gene	0	-0.80599	0.0303616	6.90477	0.00112742
orf19.1738	UGP1	UTP-glucose-1-phosphaturidyl transferase; localizes to yeast, not hyphal cell surface; Hog1-repressed; stationary phase enriched; induced in oralpharyngeal candidasis; rat catheter biofilm repressed; Bcr1-repressed in RPMI a/a biofilms	0	-0.807891	0.00762025	8.15001	0.000118163
orf19.3430	orf19.3430	Plasma membrane-associated protein; physically interacts with TAP-tagged Nop1p	0	-0.813529	0.0352634	4.66915	0.00150664
orf19.1334	orf19.1334	Protein of unknown function; repressed by alpha pheromone in SpiderM medium	0	-0.817527	0.0104029	5.97263	0.000200521
orf19.3600	orf19.3600	Protein of unknown function; flow model biofilm induced	0	-0.819379	0.0485576	3.36363	0.00295522
orf19.7456	orf19.7456	Protein of unknown function; flow model biofilm repressed	0	-0.829461	0.00379771	5.83113	5.07447e-05
orf19.3475	orf19.3475	Described as a Gag-related protein; hyphal induced; downregulation correlates with clinical development of fluconazole resistance; repressed by nitric oxide, 17-beta-estradiol, ethynyl estradiol	0	-0.832093	0.0145221	9.65777	0.000349757
orf19.6202	RBT4	Pry family protein; required for virulence in mouse systemic/rabbit corneal infections; not filamentation; mRNA binds She3, is localized to hyphal tips; Hap43-induced; in both yeast and hyphal culture supernatants; Spider biofilm induced	0	-0.833165	0.0478179	9.18494	0.00287128
orf19.4853	HCM1	Protein with forkhead domain; similar to S. cerevisiae Hcm1p; Hap43p-induced gene	0	-0.851097	0.0488365	4.23591	0.00298078
orf19.5626	orf19.5626	Protein of unknown function; Plc1-regulated; induced by Mnl1 under weak acid stress; flow model biofilm induced	0	-0.852924	0.037179	5.68892	0.00178397
orf19.1510	SRD1	Sur7 family protein with PalI-like domains; not required for stress responses; mutant is viable	0	-0.853995	0.0123756	5.29445	0.000271769
orf19.6148	orf19.6148	Homolog of nuclear distribution factor NudE, NUDEL; regulates dynein targeting to microtubule plus ends; flow model biofilm repressed	0	-0.858893	0.024323	4.70434	0.000772071
orf19.4900	MNN12	Predicted alpha-1,3-mannosyltransferase activity with a role in protein glycosylation	0	-0.864698	0.00737804	7.04067	0.000111973
orf19.1486	orf19.1486	Protein with a life-span regulatory factor domain; regulated by Sef1, Sfu1, and Hap43; flow model biofilm induced; Spider biofilm induced	0	-0.865918	0.00140489	6.68119	1.36326e-05
orf19.4936.1	orf19.4936.1	Putative adhesin-like protein; Spider biofilm induced	0	-0.866261	0.00689405	8.6933	0.00010349
orf19.7043	orf19.7043	Ortholog(s) have endoplasmic reticulum localization	0	-0.867761	0.0139975	5.6047	0.000330195
orf19.7340	orf19.7340	Protein of unknown function; possibly C. albicans specific; Spider biofilm induced	0	-0.874605	0.0342863	3.83975	0.00140833
orf19.1124	orf19.1124	Protein of unknown function; flow model biofilm induced; Spider biofilm induced	0	-0.87502	0.0249565	6.82784	0.000805962
orf19.2192	GDH2	Putative NAD-specific glutamate dehydrogenase; fungal-specific; transcript regulated by Nrg1, Mig1, Tup1, and Gcn4; stationary phase enriched protein; flow model biofilm induced; Spider biofilm induced	0	-0.883355	0.0282331	8.39408	0.000987367
orf19.2685	PGA54	GPI-anchored protein; Hog1-repressed; induced in cyr1 or efg1 mutant or in hyphae; colony morphology-related gene regulation by Ssn6; induced in RHE model; mRNA binds She3; regulated in Spider biofilms by Tec1, Egf1, Ntd80, Rob1, Brg1	0	-0.903908	0.00245584	8.79815	2.71431e-05
orf19.6608	orf19.6608	Predicted DDE superfamily endonuclease domain; repression correlates with clinical development of fluconazole resistance; Spider biofilm induced	0	-0.911417	0.0335427	7.18931	0.00135565
orf19.2457	orf19.2457	Protein of unknown function; induced during chlamydospore formation in both C. albicans and C. dubliniensis; Spider biofilm induced	0	-0.913001	0.00219918	7.80796	2.39436e-05
orf19.7056	orf19.7056	Putative protein of unknown function; transcript is upregulated in clinical isolates from HIV+ patients with oral candidiasis; regulated by Sef1, Sfu1, and Hap43	0	-0.913085	0.0445497	2.49102	0.00252592
orf19.3266	orf19.3266	Ortholog of C. dubliniensis CD36 : Cd36_25930, C. parapsilosis CDC317 : CPAR2_800910, Candida tenuis NRRL Y-1498 : CANTEDRAFT_132053 and Debaryomyces hansenii CBS767 : DEHA2E17160g	0	-0.918531	0.0111644	4.29068	0.00022742
orf19.5760	IHD1	GPI-anchored protein; alkaline, hypha-induced; regulated by Nrg1, Rfg1, Tup1 and Tsa1, Tsa1B in minimal media at 37; oralpharyngeal candidasis induced ; Spider biofilm induced; regulated in Spider biofilms by Tec1, Efg1, Ndt80, Rob1, Brg1	0	-0.919039	0.00911274	12.1045	0.000164472
orf19.5265	KIP4	S. cerevisiae Smy1 ortholog; Tn mutation affects filamentous growth; filament induced; has Mob2-dependent hyphal regulation; regulated by Nrg1, Tup1; oralpharyngeal candidasis induced; Spider biofilm induced; flow model biofilm repressed	0	-0.924819	0.00770734	5.74951	0.000120996
orf19.3734	GEF2	Member of the voltage chloride channel family; Hap43p-repressed gene	0	-0.939639	0.0104029	4.33243	0.000205773
orf19.1409.2	orf19.1409.2	Protein of unknown function; Spider biofilm induced	0	-0.94614	0.00140489	7.77432	1.37965e-05
orf19.4433	CPH1	Transcription factor; for mating, filamentation on solid media, pheromone-stimulated biofilms; in pathway with Ess1, Czf1; required with Efg1 for host cytokine response; regulates galactose metabolism genes; rat cathether biofilm repressed	0	-0.960729	0.00140489	5.63808	1.27228e-05
orf19.3255	TEN1	Protein involved in telomere maintenance; forms a complex with Stn1; transcription is regulated upon yeast-hypha switch; Spider biofilm induced	0	-0.97134	0.0064251	4.90227	9.53907e-05
orf19.2175	orf19.2175	Putative mitochondrial cell death effector; induced by nitric oxide; Spider biofilm induced; rat catheter biofilm repressed	0	-0.976729	0.00510306	5.7987	7.1554e-05
orf19.753	MNN15	Putative alpha-1,3-mannosyltransferase; predicted role in protein O-linked glycosylation; Spider biofilm induced	0	-0.982576	0.0104029	5.47668	0.000206568
orf19.7668	MAL2	Alpha-glucosidase; hydrolyzes sucrose for sucrose utilization; transcript regulated by Suc1, induced by maltose, repressed by glucose; Tn mutation affects filamentous growth; upregulated in RHE model; rat catheter and Spider biofilm induced	0	-0.98562	0.00119622	7.71668	9.07722e-06
orf19.4450	ZCF23	Predicted Zn(II)2Cys6 transcription factor; ortholog of S. cerevisiae Gsm1; flow model biofilm induced	0	-0.987102	0.00322324	5.22263	4.09419e-05
orf19.5585	SAP5	Secreted aspartyl proteinase; sap4,5,6 triple null defective in utilization of protein as N source; virulence role effected by URA3; expressed during infection; mRNA localized to hyphal tip via She3; rat catheter and Spider biofilm induced	0	-0.999357	0.00364137	8.82063	4.68537e-05
orf19.3282	BMT3	Beta-mannosyltransferase; adds 2nd beta-mannose to the acid-stable fraction of cell wall phosphopeptidomannan, elongation of beta-mannose chains on the phosphopeptidomannan acid-labile fraction; Hap43-induced; Spider biofilm induced	0	-1.00638	0.0111644	4.87833	0.000228372
orf19.2209	YVC1	Putative vacuolar cation channel shock; repressed by alpha pheromone in SpiderM medium; flow model biofilm repressed	0	-1.01172	0.00115484	7.49209	8.35761e-06
orf19.5140	orf19.5140	Protein of unknown function; rat catheter and Spider biofilm induced	0	-1.03361	0.0288838	4.2308	0.00103395
orf19.2274	orf19.2274	Ortholog of C. dubliniensis CD36 : Cd36_21450, Candida tropicalis MYA-3404 : CTRG_01739 and Candida albicans WO-1 : CAWG_05814	0	-1.04557	0.0121276	3.47062	0.000260751
orf19.2048	orf19.2048	Proten of unknown function; transcript positively regulated by Sfu1; Hap43 repressed; Spider biofilm induced	0	-1.05099	0.00109008	6.37108	7.19286e-06
orf19.7356	orf19.7356	Ortholog of C. parapsilosis CDC317 : CPAR2_807080, C. dubliniensis CD36 : Cd36_85690, Candida orthopsilosis Co 90-125 : CORT_0C02090 and Candida albicans WO-1 : CAWG_02885	0	-1.06263	0.0430617	4.48947	0.00233464
orf19.1224	FRP3	Putative ammonium transporter; upregulated in the presence of human neutrophils; fluconazole-downregulated; repressed by nitric oxide; Spider biofilm induced; rat catheter biofilm repressed	0	-1.08614	0.0326957	8.27919	0.00129985
orf19.1992	SIR2	Required for wild-type lifespan, asymmetric inheritance of oxidatively damaged proteins, rDNA silencing; regulates phenotypic switch in strain 3153A, not WO-1; partially complements S. cerevisiae sir2 mating defect; Spider biofilm induced	0	-1.1017	0.0102475	5.29212	0.000191021
orf19.4655	OPT6	Putative oligopeptide transporter; fungal-specific (no human or murine homolog); expression of OPT6, OPT7, or OPT8 does not suppress defect of mutant lacking Opt1p, Opt2p, and Opt3p; alleles are nonidentical	0	-1.10268	0.00114344	5.71923	7.90296e-06
orf19.113	CIP1	Possible oxidoreductase; transcript induced by cadmium but not other heavy metals, heat shock, yeast-hypha switch, oxidative stress (via Cap1), or macrophage interaction; stationary phase enriched protein; Spider biofilm induced	0	-1.11513	0.0443745	5.88397	0.00249616
orf19.4590	RFX2	Transcriptional repressor; regulator of filamentation, response to DNA damage, adhesion, virulence in murine mucosal, systemic infections; RFX domain; regulated by Nrg1, UV-induced; partially complements S. cerevisiae rfx1 mutant defects	0	-1.11872	0.00257691	6.73914	2.97565e-05
orf19.36.1	orf19.36.1	Ortholog of C. parapsilosis CDC317 : CPAR2_104640 and Candida orthopsilosis Co 90-125 : CORT_0B05695	0	-1.11999	0.0249565	6.69557	0.00080272
orf19.3902	MRV2	Protein of unknown function; repressed by fluphenazine treatment or in an azole-resistant strain that overexpresses CDR1 and CDR2; Spider biofilm induced	0	-1.13224	0.0142202	3.53067	0.000339962
orf19.4255	ECM331	GPI-anchored protein; mainly at plasma membrane, also at cell wall; Hap43, caspofungin-induced; Plc1-regulated; Hog1, Rim101-repressed; colony morphology-related regulated by Ssn6; induced by ketoconazole and hypoxia	0	-1.13663	0.000345911	7.81669	1.82599e-06
orf19.6306	orf19.6306	Trimethylaminobutyraldehyde dehydrogenase, the third enzyme of the carnitine biosynthesis pathway	0	-1.14062	0.0278124	4.73845	0.000968067
orf19.85	GPX2	Similar to glutathione peroxidase; induced in high iron; alkaline induced by Rim101; induced by alpha factor or interaction with macrophage; regulated by Efg1; caspofungin repressed; Spider biofilm induced	0	-1.15649	0.00140489	10.0748	1.36956e-05
orf19.1816	ALS3	Cell wall adhesin; epithelial adhesion, endothelial invasion; alleles vary in adhesiveness; immunoprotective in mice; binds SspB adhesin of S. gordonii in mixed biofilm; induced in/required for Spider biofilm; flow model biofilm repressed	0	-1.20697	0.00140489	11.7375	1.30449e-05
orf19.4975	HYR1	GPI-anchored hyphal cell wall protein; macrophage-induced; repressed by neutrophils; resistance to killing by neutrophils, azoles; regulated by Rfg1, Efg1, Nrg1, Tup1, Cyr1, Bcr1, Hap43; Spider and flow model biofilm induced	0	-1.25641	0.000716336	9.15956	4.05969e-06
orf19.3374	ECE1	Hypha-specific protein; regulated by Rfg1, Nrg1, Tup1, Cph1, Efg1, Hog1, farnesol, phagocytosis; fluconazole-induced; rat catheter and Spider biofilm induced; flow model biofilm repressed; Bcr1-repressed in RPMI a/a biofilms	0	-1.26675	0.00129068	13.272	1.04327e-05
orf19.4646	UEC1	Protein required for damage to oral epithelial cells and for normal hyphal growth and stress resistance; transcription induced on contact with vascular endothelial cells; not highly conserved	0	-1.27361	0.0437359	2.71378	0.00241694
orf19.6200	orf19.6200	Pry family pathogenesis-related protein; oral infection upregulated gene; mutant has reduced capacity to damage oral epithelial cells	0	-1.32409	0.00903517	2.98975	0.000155788
orf19.1743	ACS1	Acetyl-CoA synthetase; induced by human neutrophils; fluconazole-repressed; regulated by Nrg1/Mig1; colony morphology-related gene regulation by Ssn6; only in stationary phase cultures; rat catheter biofilm repressed, Spider biofilm induced	0	-1.34359	0.00138802	8.44691	1.16775e-05
orf19.7094	HGT12	Glucose, fructose, mannose transporter; major facilitator superfamily; role in macrophage-induced hyphal growth; detected at germ tube plasma membrane by mass spectrometry; Snf3p-induced; 12 probable transmembrane segments	0	-1.40202	0.000114016	8.81582	4.89016e-07
orf19.5392	NGT1	N-acetylglucosamine (GlcNAc)-specific transporter; role in GlcNAc (but not serum) induced hyphal growth; localizes to plasma membrane; induced by GlcNAc, macrophage engulfment; 12 transmembrane, major facilitator superfamily	0	-1.42495	0.00246325	6.78714	2.76313e-05
orf19.3232	orf19.3232	Putative transporter; mutation confers hypersensitivity to toxic ergosterol analog; fungal-specific (no human or murine homolog)	0	-1.45459	0.0117948	2.54979	0.000243249
orf19.3982	orf19.3982	Maltase; induced during growth on sucrose; induced by alpha pheromone in SpiderM medium; early-stage flow model biofilm indced	0	-1.61626	0.00119622	3.71765	9.02718e-06
orf19.2833	PGA34	Putative GPI-anchored protein; transcript repressed by alpha pheromone in SpiderM medium; induced in oralpharyngeal candidasis; flow model biofilm induced; Spider biofilm induced	0	-1.6171	7.07591e-05	7.82944	2.80141e-07
orf19.701	CFL11	Protein similar to ferric reductase Fre10p; flucytosine repressed; possibly adherence-induced; possibly an essential gene, disruptants not obtained by UAU1 method; rat catheter biofilm repressed	0	-1.65929	1.75015e-05	5.81193	4.61934e-08
orf19.2652	TEF4	Putative translation elongation factor; genes encoding ribosomal subunits, translation factors, and tRNA synthetases are downregulated upon phagocytosis by murine macrophage	0	-1.70609	0.0303616	0.962804	0.00114957
orf19.1409.3	orf19.1409.3	Protein of unknown function; Spider biofilm induced	0	-1.7126	0.0371501	1.76744	0.00173606
orf19.3981	MAL31	Putative high-affinity maltose transporter; transcript is upregulated in clinical isolates from HIV+ patients with oral candidiasis; alkaline induced; Spider biofilm induced	0	-1.76858	2.73223e-05	7.46437	8.56359e-08
orf19.5102	PLB5	Putative GPI-linked phospholipase B, fungal-specific (no mammalian homolog); null mutation eliminates cell-associated phospholipase A2 activity and attenuates virulence; fluconazole-repressed; flow model biofilm repressed	0	-1.91646	8.96557e-06	6.71335	2.07057e-08
orf19.3924	orf19.3924	Ortholog of Candida albicans WO-1 : CAWG_04810	0	-2.0269	0.00109008	4.0307	6.85864e-06
orf19.7042	orf19.7042	Protein of unknown function; induced by benomyl or in an azole-resistant strain overexpressing MDR1; induced by nitric oxide; Spider biofilm induced	0	-2.08967	2.85505e-05	5.41312	9.41951e-08
orf19.5113	ADH2	Alcohol dehydrogenase; soluble in hyphae; expression regulated by white-opaque switching; regulated by Ssn6; indued by Mnl1 in weak acid stress; protein enriched in stationary phase yeast cultures; Spider biofilm induced	0	-2.46825	0.00252252	6.46263	2.87123e-05

## Sheet: GO Upregulated genes 1h
1.5 fold UPREGULATED
PROCESS
GOID	GO_term	Cluster frequency	Background frequency	Corrected P-value	False discovery rate	Gene(s) annotated to the term	Directly Annotated GOID List
42254	ribosome biogenesis	75 out of 215 genes, 34.9%	886 out of 6473 background genes, 13.7%	5.17e-13	0	ENA2:TSR2:ARX1:NOP4:REI1:C1_05230W_A:FAL1:RPS23A:NOP6:C1_06760C_A:C1_07950C_A:DIP2:C1_09040C_A:YTM1:DBP3:GAR1:C1_12680W_A:REX3:C1_14080W_A:C2_01070W_A:C2_02420C_A:C2_02540W_A:C2_04120C_A:C2_04570W_A:C2_04700C_A:C2_05160C_A:RPF2:TES1:RCL1:PES1:C3_00100W_A:UTP20:C3_02040C_A:UTP4:HBR3:MAK21:C3_05860C_A:C3_07800C_A:RLP24:C4_00690C_A:MDN1:C4_03720C_A:C4_05010W_A:C4_05330C_A:C4_06210C_A:NOP1:RMT2:SPB4:…	398:45943:51276:60258:70475:2000640:6813:6270:31167:8298:15833:55:70507:30447:27:6913:6631:6464:42274:463:55085:15903:42797:447:43628:462:42254:71216:16558:480:31120:30174:294:467:481:349:17183:50821:15893:350:43144:6400:6450:6814:15847:43248:34463:70588:31118:2000200:17148:16560:6360:470:389:1902626:469:36180:110136:9249:42255:18216:466:16973:7117:34476:280:30490:1904812:16556:32956:8033:278:976…
22613	ribonucleoprotein complex biogenesis	75 out of 215 genes, 34.9%	915 out of 6473 background genes, 14.1%	3.12e-12	0	ENA2:TSR2:ARX1:NOP4:REI1:C1_05230W_A:FAL1:RPS23A:NOP6:C1_06760C_A:C1_07950C_A:DIP2:C1_09040C_A:YTM1:DBP3:GAR1:C1_12680W_A:REX3:C1_14080W_A:C2_01070W_A:C2_02420C_A:C2_02540W_A:C2_04120C_A:C2_04570W_A:C2_04700C_A:C2_05160C_A:RPF2:TES1:RCL1:PES1:C3_00100W_A:UTP20:C3_02040C_A:UTP4:HBR3:MAK21:C3_05860C_A:C3_07800C_A:RLP24:C4_00690C_A:MDN1:C4_03720C_A:C4_05010W_A:C4_05330C_A:C4_06210C_A:NOP1:RMT2:SPB4:…	398:45943:51276:60258:70475:2000640:6813:6270:31167:8298:15833:55:70507:30447:6913:27:6631:6464:42274:463:55085:15903:42797:447:43628:462:42254:71216:16558:480:31120:30174:294:467:481:349:17183:50821:15893:350:43144:6400:6450:6814:15847:43248:34463:70588:31118:2000200:17148:16560:6360:470:389:1902626:469:36180:110136:9249:42255:18216:466:16973:280:34476:7117:30490:1904812:16556:32956:8033:278:976…
34660	ncRNA metabolic process	75 out of 215 genes, 34.9%	936 out of 6473 background genes, 14.5%	1.08e-11	0	ENA2:C1_01150C_A:C1_01530C_A:TSR2:NOP4:REI1:C1_05230W_A:FAL1:RPS23A:NOP6:C1_06760C_A:C1_07950C_A:DIP2:DBP3:GAR1:REX3:C1_14080W_A:C2_01070W_A:C2_02420C_A:C2_02540W_A:C2_04120C_A:C2_04570W_A:C2_04700C_A:C2_05160C_A:RPF2:TES1:RCL1:PES1:C3_00100W_A:UTP20:C3_02040C_A:UTP4:HBR3:MAK21:C3_05860C_A:C3_07800C_A:RLP24:C4_00690C_A:MDN1:C4_03720C_A:C4_03730C_A:C4_05330C_A:C4_06210C_A:NOP1:RMT2:SPB4:UTP13:C5_0…	398:45943:6420:60258:6413:70475:2000640:6361:6813:6270:31167:8298:15833:2939:55:70507:30447:6913:27:6464:42274:463:55085:15903:42797:447:43628:462:42254:71216:480:70901:31120:30174:294:467:481:349:17183:50821:15893:350:43144:6400:6450:6814:15847:43248:34463:70588:31118:2000200:17148:6360:470:389:1902626:469:36180:110136:9249:42255:18216:466:16973:280:34476:7117:30490:1904812:16556:32956:8033:278:…
27	ribosomal large subunit assembly	24 out of 215 genes, 11.2%	105 out of 6473 background genes, 1.6%	1.48e-11	0	NOP4:C1_06760C_A:C1_09040C_A:C1_14080W_A:C2_01070W_A:C2_02540W_A:C2_05160C_A:RPF2:C3_02040C_A:MAK21:MDN1:C4_05010W_A:C4_05330C_A:RMT2:SPB4:HAS1:C5_05340W_A:RPA135:DBP7:FLU1:UTP18:BUD22:NOC2:CR_10470C_A	45943:8298:15833:55:30447:70507:27:42274:463:15903:447:462:42254:71216:480:30174:50821:15847:34463:2000200:17148:6360:470:1902626:36180:110136:18216:466:30490:32956:9267:6364:6267:1990417:15848:464:45903:1902047:1990961:42273:36170:42790:472:296:35690:6362:42038
16072	rRNA metabolic process	69 out of 215 genes, 32.1%	835 out of 6473 background genes, 12.9%	4.24e-11	0	ENA2:TSR2:NOP4:REI1:C1_05230W_A:FAL1:RPS23A:NOP6:C1_06760C_A:C1_07950C_A:DIP2:DBP3:REX3:C1_14080W_A:C2_01070W_A:C2_02420C_A:C2_02540W_A:C2_04120C_A:C2_04570W_A:C2_04700C_A:C2_05160C_A:RPF2:TES1:RCL1:PES1:C3_00100W_A:UTP20:C3_02040C_A:UTP4:HBR3:MAK21:C3_05860C_A:C3_07800C_A:RLP24:C4_00690C_A:MDN1:C4_03720C_A:C4_05330C_A:C4_06210C_A:NOP1:RMT2:SPB4:UTP13:C5_03010W_A:HAS1:C5_05340W_A:C6_01890C_A:NIP7…	398:45943:60258:70475:2000640:6361:6813:6270:31167:8298:15833:55:70507:30447:6913:27:6464:42274:463:55085:15903:42797:447:43628:462:42254:71216:480:31120:30174:294:467:481:349:17183:50821:15893:350:43144:6400:6450:6814:15847:43248:34463:70588:31118:2000200:17148:6360:470:389:1902626:469:36180:110136:9249:42255:18216:466:16973:280:34476:7117:30490:1904812:16556:32956:8033:278:97623:6812:51208:9267…
34470	ncRNA processing	70 out of 215 genes, 32.6%	861 out of 6473 background genes, 13.3%	5.9e-11	0	ENA2:C1_01150C_A:TSR2:NOP4:REI1:C1_05230W_A:FAL1:RPS23A:NOP6:C1_06760C_A:C1_07950C_A:DIP2:DBP3:REX3:C1_14080W_A:C2_01070W_A:C2_02420C_A:C2_02540W_A:C2_04120C_A:C2_04570W_A:C2_04700C_A:C2_05160C_A:RPF2:TES1:RCL1:PES1:C3_00100W_A:UTP20:C3_02040C_A:UTP4:HBR3:MAK21:C3_05860C_A:C3_07800C_A:RLP24:C4_00690C_A:MDN1:C4_03720C_A:C4_03730C_A:C4_05330C_A:C4_06210C_A:NOP1:RMT2:SPB4:UTP13:C5_03010W_A:HAS1:C5_0…	398:45943:60258:6413:70475:2000640:6813:6270:31167:8298:15833:2939:55:70507:30447:6913:27:6464:42274:463:55085:15903:42797:447:43628:462:42254:71216:480:70901:31120:30174:294:467:481:349:17183:50821:15893:350:43144:6400:6450:6814:15847:43248:34463:70588:31118:2000200:17148:6360:470:389:1902626:469:36180:110136:9249:42255:18216:466:16973:280:34476:7117:30490:1904812:16556:32956:8033:278:97623:6812…
6364	rRNA processing	67 out of 215 genes, 31.2%	806 out of 6473 background genes, 12.5%	8.56e-11	0	ENA2:TSR2:NOP4:REI1:C1_05230W_A:FAL1:RPS23A:NOP6:C1_06760C_A:C1_07950C_A:DIP2:DBP3:REX3:C1_14080W_A:C2_01070W_A:C2_02420C_A:C2_02540W_A:C2_04120C_A:C2_04570W_A:C2_04700C_A:C2_05160C_A:RPF2:TES1:RCL1:PES1:C3_00100W_A:UTP20:C3_02040C_A:UTP4:HBR3:MAK21:C3_05860C_A:C3_07800C_A:RLP24:C4_00690C_A:MDN1:C4_03720C_A:C4_05330C_A:C4_06210C_A:NOP1:RMT2:SPB4:UTP13:C5_03010W_A:HAS1:C5_05340W_A:C6_01890C_A:NIP7…	398:45943:60258:70475:2000640:6813:6270:31167:8298:15833:55:70507:30447:6913:27:6464:42274:463:55085:15903:42797:447:43628:462:42254:71216:480:31120:30174:294:467:481:349:17183:50821:15893:350:43144:6400:6450:6814:15847:43248:34463:70588:31118:2000200:17148:6360:470:389:1902626:469:36180:110136:9249:42255:18216:466:16973:280:34476:7117:30490:1904812:16556:32956:8033:278:97623:6812:51208:9267:6364…
42255	ribosome assembly	25 out of 215 genes, 11.6%	125 out of 6473 background genes, 1.9%	1.1e-10	0	NOP4:C1_06760C_A:C1_09040C_A:C1_14080W_A:C2_01070W_A:C2_02540W_A:C2_05160C_A:RPF2:C3_02040C_A:MAK21:MDN1:C4_05010W_A:C4_05330C_A:RMT2:SPB4:HAS1:C5_05340W_A:NIP7:RPA135:DBP7:FLU1:UTP18:BUD22:NOC2:CR_10470C_A	45943:8298:15833:55:30447:70507:27:42274:463:15903:447:462:42254:71216:480:30174:50821:15847:34463:2000200:17148:6360:470:1902626:36180:110136:42255:18216:466:30490:32956:9267:6364:6267:1990417:15848:464:45903:1902047:1990961:42273:36170:42790:472:296:35690:6362:42038
71826	protein-RNA complex organization	30 out of 215 genes, 14.0%	198 out of 6473 background genes, 3.1%	7.97e-10	0	NOP4:C1_06760C_A:C1_09040C_A:YTM1:C1_14080W_A:C2_01070W_A:C2_02540W_A:C2_05160C_A:RPF2:C3_00100W_A:C3_02040C_A:MAK21:RLP24:MDN1:C4_05010W_A:C4_05330C_A:RMT2:SPB4:HAS1:C5_05340W_A:NIP7:RPA135:DBP7:FLU1:ISY1:UTP18:BUD22:CR_04110W_A:NOC2:CR_10470C_A	45943:51276:8298:15833:55:70507:30447:27:42274:463:15903:447:462:42254:71216:480:31120:30174:349:50821:350:15847:34463:2000200:17148:6360:470:389:1902626:36180:110136:42255:18216:466:30490:32956:9267:6364:6267:1990417:15848:464:45903:1902047:1990961:42273:36170:42790:472:296:35690:6362:42038:493
22618	protein-RNA complex assembly	29 out of 215 genes, 13.5%	193 out of 6473 background genes, 3.0%	2.42e-09	0	NOP4:C1_06760C_A:C1_09040C_A:C1_14080W_A:C2_01070W_A:C2_02540W_A:C2_05160C_A:RPF2:C3_00100W_A:C3_02040C_A:MAK21:RLP24:MDN1:C4_05010W_A:C4_05330C_A:RMT2:SPB4:HAS1:C5_05340W_A:NIP7:RPA135:DBP7:FLU1:ISY1:UTP18:BUD22:CR_04110W_A:NOC2:CR_10470C_A	45943:8298:15833:55:30447:70507:27:42274:463:15903:447:462:42254:71216:480:31120:30174:349:50821:350:15847:34463:2000200:17148:6360:470:389:1902626:36180:110136:42255:18216:466:30490:32956:9267:6364:6267:1990417:15848:464:45903:1902047:1990961:42273:36170:42790:472:296:35690:6362:42038:493
6396	RNA processing	70 out of 215 genes, 32.6%	931 out of 6473 background genes, 14.4%	2.89e-09	0	ENA2:C1_01150C_A:TSR2:NOP4:REI1:C1_05230W_A:FAL1:RPS23A:NOP6:C1_06760C_A:C1_07950C_A:DIP2:DBP3:REX3:C1_14080W_A:C2_01070W_A:C2_02420C_A:C2_02540W_A:C2_04120C_A:C2_04570W_A:C2_04700C_A:C2_05160C_A:RPF2:TES1:RCL1:PES1:C3_00100W_A:UTP20:C3_02040C_A:UTP4:HBR3:MAK21:C3_05860C_A:C3_07800C_A:RLP24:C4_00690C_A:MDN1:C4_03720C_A:C4_03730C_A:C4_05330C_A:C4_06210C_A:NOP1:RMT2:SPB4:UTP13:C5_03010W_A:HAS1:C5_0…	398:45943:60258:6413:70475:2000640:6813:6270:31167:8298:15833:2939:55:70507:30447:6913:27:6464:42274:463:55085:15903:42797:447:43628:462:42254:71216:480:70901:31120:30174:294:467:481:349:17183:50821:15893:350:43144:6400:6450:6814:15847:43248:34463:70588:31118:2000200:17148:6360:470:389:1902626:469:36180:110136:9249:42255:18216:466:16973:280:34476:7117:30490:1904812:16556:32956:8033:278:97623:6812…
30490	maturation of SSU-rRNA	53 out of 215 genes, 24.7%	627 out of 6473 background genes, 9.7%	3.63e-08	0	ENA2:TSR2:NOP4:REI1:C1_05230W_A:FAL1:RPS23A:NOP6:DIP2:C1_14080W_A:C2_01070W_A:C2_02420C_A:C2_02540W_A:C2_04120C_A:C2_04570W_A:C2_04700C_A:C2_05160C_A:RCL1:PES1:C3_00100W_A:UTP20:C3_02040C_A:UTP4:HBR3:MAK21:C3_07800C_A:RLP24:C4_00690C_A:MDN1:C4_03720C_A:SPB4:UTP13:C5_03010W_A:HAS1:C5_05340W_A:C6_01890C_A:NIP7:C6_02900C_A:NOP8:DBP7:ENA21:ISY1:ENP1:C7_03850W_A:UTP18:BUD22:SRP40:CR_04110W_A:CR_04240C…	398:45943:60258:2000640:6813:6270:8298:55:30447:6913:27:6464:42274:463:55085:42797:447:462:71216:480:31120:294:481:349:17183:50821:350:6400:6450:6814:43248:34463:70588:2000200:17148:6360:470:389:1902626:36180:110136:9249:42255:16973:280:7117:30490:1904812:16556:8033:278:97623:6812:51208:9267:6267:6364:1990417:6412:464:34965:42493:6606:44419:42273:6384:36170:42790:472:35690:6362:493:71456
42274	ribosomal small subunit biogenesis	53 out of 215 genes, 24.7%	636 out of 6473 background genes, 9.8%	6.24e-08	0	ENA2:TSR2:NOP4:REI1:C1_05230W_A:FAL1:RPS23A:NOP6:DIP2:C1_14080W_A:C2_01070W_A:C2_02420C_A:C2_02540W_A:C2_04120C_A:C2_04570W_A:C2_04700C_A:C2_05160C_A:RCL1:PES1:C3_00100W_A:UTP20:C3_02040C_A:UTP4:HBR3:MAK21:C3_07800C_A:RLP24:C4_00690C_A:MDN1:C4_03720C_A:SPB4:UTP13:C5_03010W_A:HAS1:C5_05340W_A:C6_01890C_A:NIP7:C6_02900C_A:NOP8:DBP7:ENA21:ISY1:ENP1:C7_03850W_A:UTP18:BUD22:SRP40:CR_04110W_A:CR_04240C…	398:45943:60258:2000640:6813:6270:8298:55:30447:6913:27:6464:42274:463:55085:42797:447:462:71216:480:31120:294:481:349:17183:50821:350:6400:6450:6814:43248:34463:70588:2000200:17148:6360:470:389:1902626:36180:110136:9249:42255:16973:280:7117:30490:1904812:16556:8033:278:97623:6812:51208:9267:6267:6364:1990417:6412:464:34965:42493:6606:44419:42273:6384:36170:42790:472:35690:6362:493:71456
462	maturation of SSU-rRNA from tricistronic rRNA transcript (SSU-rRNA, 5.8S rRNA, LSU-rRNA)	52 out of 215 genes, 24.2%	620 out of 6473 background genes, 9.6%	7.77e-08	0	ENA2:TSR2:NOP4:REI1:C1_05230W_A:FAL1:RPS23A:NOP6:DIP2:C1_14080W_A:C2_01070W_A:C2_02420C_A:C2_02540W_A:C2_04120C_A:C2_04570W_A:C2_04700C_A:C2_05160C_A:RCL1:PES1:C3_00100W_A:UTP20:C3_02040C_A:UTP4:HBR3:MAK21:C3_07800C_A:RLP24:C4_00690C_A:MDN1:C4_03720C_A:SPB4:UTP13:C5_03010W_A:HAS1:C5_05340W_A:C6_01890C_A:NIP7:C6_02900C_A:NOP8:DBP7:ENA21:ISY1:ENP1:C7_03850W_A:UTP18:BUD22:SRP40:CR_04110W_A:NOC2:FGR5…	398:45943:60258:2000640:6813:6270:8298:55:30447:6913:27:6464:42274:463:55085:42797:447:462:71216:480:31120:294:481:349:17183:50821:350:6400:6450:6814:43248:34463:70588:2000200:17148:6360:470:389:1902626:36180:110136:9249:42255:16973:280:7117:30490:8033:278:97623:6812:51208:9267:6267:6364:1990417:6412:464:34965:42493:6606:44419:42273:6384:36170:42790:472:35690:6362:493:71456
6635	fatty acid beta-oxidation	8 out of 215 genes, 3.7%	11 out of 6473 background genes, 0.2%	1.13e-07	0	ANT1:FOX2:PXP2:POX1-3:PEX5:CAT2:POT1:ECI1	9437:6635:42760:30447:6084:6631:16558:9062:45733:15867:15976:43161:45333:34727:16560:6511:42758:6097:8643:44011:7031:44419:42318:6625
140694	non-membrane-bounded organelle assembly	25 out of 215 genes, 11.6%	180 out of 6473 background genes, 2.8%	4.62e-07	0	NOP4:C1_06760C_A:C1_09040C_A:C1_14080W_A:C2_01070W_A:C2_02540W_A:C2_05160C_A:RPF2:C3_02040C_A:MAK21:MDN1:C4_05010W_A:C4_05330C_A:RMT2:SPB4:HAS1:C5_05340W_A:NIP7:RPA135:DBP7:FLU1:UTP18:BUD22:NOC2:CR_10470C_A	45943:8298:15833:55:30447:70507:27:42274:463:15903:447:462:42254:71216:480:30174:50821:15847:34463:2000200:17148:6360:470:1902626:36180:110136:42255:18216:466:30490:32956:9267:6364:6267:1990417:15848:464:45903:1902047:1990961:42273:36170:42790:472:296:35690:6362:42038
42273	ribosomal large subunit biogenesis	46 out of 215 genes, 21.4%	546 out of 6473 background genes, 8.4%	1.02e-06	0	NOP4:REI1:NOP6:C1_06760C_A:C1_09040C_A:YTM1:DBP3:C1_14080W_A:C2_01070W_A:C2_02540W_A:C2_04120C_A:C2_04570W_A:C2_04700C_A:C2_05160C_A:RPF2:TES1:PES1:C3_02040C_A:MAK21:C3_05860C_A:RLP24:MDN1:C4_03720C_A:C4_05010W_A:C4_05330C_A:C4_06210C_A:RMT2:SPB4:C5_03010W_A:HAS1:C5_05340W_A:C6_01890C_A:NIP7:NOP8:RPA135:DBP7:FLU1:ENA21:ISY1:ENP1:C7_03850W_A:UTP18:BUD22:NOC2:PEX13:CR_10470C_A	398:45943:51276:60258:70475:6270:8298:15833:55:70507:30447:6913:27:6631:42274:463:15903:447:462:42254:71216:16558:480:30174:481:50821:15893:350:15847:34463:2000200:17148:16560:6360:470:389:1902626:36180:110136:42255:18216:466:16973:280:7117:30490:32956:278:6812:9267:16573:6364:6267:1990417:15848:6412:464:45903:42493:1902047:1990961:44419:42273:36170:42790:472:296:6625:35690:6362:42038
19395	fatty acid oxidation	8 out of 215 genes, 3.7%	14 out of 6473 background genes, 0.2%	1.89e-06	0	ANT1:FOX2:PXP2:POX1-3:PEX5:CAT2:POT1:ECI1	9437:6635:42760:30447:6084:6631:16558:9062:45733:15867:15976:43161:45333:34727:16560:6511:42758:6097:8643:44011:7031:44419:42318:6625
34440	lipid oxidation	8 out of 215 genes, 3.7%	14 out of 6473 background genes, 0.2%	1.89e-06	0	ANT1:FOX2:PXP2:POX1-3:PEX5:CAT2:POT1:ECI1	9437:6635:42760:30447:6084:6631:16558:9062:45733:15867:15976:43161:45333:34727:16560:6511:42758:6097:8643:44011:7031:44419:42318:6625
16070	RNA metabolic process	77 out of 215 genes, 35.8%	1245 out of 6473 background genes, 19.2%	2.78e-06	0	ENA2:C1_01150C_A:C1_01530C_A:TSR2:NOP4:REI1:C1_05230W_A:FAL1:RPS23A:NOP6:C1_06760C_A:C1_07950C_A:DIP2:DBP3:GAR1:REX3:C1_14080W_A:C2_01070W_A:C2_02420C_A:C2_02540W_A:C2_04120C_A:C2_04570W_A:C2_04700C_A:CRK1:C2_05160C_A:RPF2:TES1:RCL1:PES1:C3_00100W_A:UTP20:C3_02040C_A:UTP4:HBR3:MAK21:C3_05860C_A:C3_07800C_A:RLP24:C4_00690C_A:MDN1:C4_03720C_A:C4_03730C_A:C4_05330C_A:C4_06210C_A:NOP1:C5_00280C_A:RMT…	398:45943:6420:60258:6413:70475:2000640:6361:6813:6270:31167:32968:8298:15833:2939:55:70507:30447:6913:27:6464:42274:463:55085:15903:51607:42797:447:43628:462:42254:71216:6468:6401:480:70901:6310:31120:30174:294:71467:467:481:349:17183:50821:15893:350:43144:6400:6450:6814:15847:6915:43248:34463:70588:31118:2000200:17148:1900430:6360:470:6368:389:1902626:44182:469:36180:110136:9249:42255:18216:128…
472	endonucleolytic cleavage to generate mature 5'-end of SSU-rRNA from (SSU-rRNA, 5.8S rRNA, LSU-rRNA)	38 out of 215 genes, 17.7%	417 out of 6473 background genes, 6.4%	4.11e-06	0	ENA2:NOP4:REI1:NOP6:DIP2:C1_14080W_A:C2_02420C_A:C2_02540W_A:C2_04120C_A:C2_04700C_A:C2_05160C_A:RCL1:C3_00100W_A:UTP20:C3_02040C_A:HBR3:MAK21:C3_07800C_A:RLP24:C4_00690C_A:MDN1:C4_03720C_A:SPB4:UTP13:C5_03010W_A:C5_05340W_A:C6_02900C_A:NOP8:DBP7:ENA21:ISY1:C7_03850W_A:UTP18:SRP40:CR_04110W_A:NOC2:FGR50:POP3	398:45943:6813:6270:8298:55:30447:6913:27:6464:42274:463:55085:447:462:71216:480:31120:294:481:349:17183:50821:350:6400:6814:43248:34463:70588:2000200:17148:470:389:1902626:36180:110136:9249:7117:30490:8033:278:97623:6812:51208:9267:6267:6364:6412:464:34965:42493:42273:36170:472:35690:493
34471	ncRNA 5'-end processing	38 out of 215 genes, 17.7%	419 out of 6473 background genes, 6.5%	4.69e-06	0	ENA2:NOP4:REI1:NOP6:DIP2:C1_14080W_A:C2_02420C_A:C2_02540W_A:C2_04120C_A:C2_04700C_A:C2_05160C_A:RCL1:C3_00100W_A:UTP20:C3_02040C_A:HBR3:MAK21:C3_07800C_A:RLP24:C4_00690C_A:MDN1:C4_03720C_A:SPB4:UTP13:C5_03010W_A:C5_05340W_A:C6_02900C_A:NOP8:DBP7:ENA21:ISY1:C7_03850W_A:UTP18:SRP40:CR_04110W_A:NOC2:FGR50:POP3	398:45943:6813:6270:8298:55:30447:6913:27:6464:42274:463:55085:447:462:71216:480:31120:294:481:349:17183:50821:350:6400:6814:43248:34463:70588:2000200:17148:470:389:1902626:36180:110136:9249:7117:30490:8033:278:97623:6812:51208:9267:6267:6364:6412:464:34965:42493:42273:36170:472:35690:493
967	rRNA 5'-end processing	38 out of 215 genes, 17.7%	419 out of 6473 background genes, 6.5%	4.69e-06	0	ENA2:NOP4:REI1:NOP6:DIP2:C1_14080W_A:C2_02420C_A:C2_02540W_A:C2_04120C_A:C2_04700C_A:C2_05160C_A:RCL1:C3_00100W_A:UTP20:C3_02040C_A:HBR3:MAK21:C3_07800C_A:RLP24:C4_00690C_A:MDN1:C4_03720C_A:SPB4:UTP13:C5_03010W_A:C5_05340W_A:C6_02900C_A:NOP8:DBP7:ENA21:ISY1:C7_03850W_A:UTP18:SRP40:CR_04110W_A:NOC2:FGR50:POP3	398:45943:6813:6270:8298:55:30447:6913:27:6464:42274:463:55085:447:462:71216:480:31120:294:481:349:17183:50821:350:6400:6814:43248:34463:70588:2000200:17148:470:389:1902626:36180:110136:9249:7117:30490:8033:278:97623:6812:51208:9267:6267:6364:6412:464:34965:42493:42273:36170:472:35690:493
966	RNA 5'-end processing	38 out of 215 genes, 17.7%	421 out of 6473 background genes, 6.5%	5.36e-06	0	ENA2:NOP4:REI1:NOP6:DIP2:C1_14080W_A:C2_02420C_A:C2_02540W_A:C2_04120C_A:C2_04700C_A:C2_05160C_A:RCL1:C3_00100W_A:UTP20:C3_02040C_A:HBR3:MAK21:C3_07800C_A:RLP24:C4_00690C_A:MDN1:C4_03720C_A:SPB4:UTP13:C5_03010W_A:C5_05340W_A:C6_02900C_A:NOP8:DBP7:ENA21:ISY1:C7_03850W_A:UTP18:SRP40:CR_04110W_A:NOC2:FGR50:POP3	398:45943:6813:6270:8298:55:30447:6913:27:6464:42274:463:55085:447:462:71216:480:31120:294:481:349:17183:50821:350:6400:6814:43248:34463:70588:2000200:17148:470:389:1902626:36180:110136:9249:7117:30490:8033:278:97623:6812:51208:9267:6267:6364:6412:464:34965:42493:42273:36170:472:35690:493
70925	organelle assembly	25 out of 215 genes, 11.6%	203 out of 6473 background genes, 3.1%	5.87e-06	0	NOP4:C1_06760C_A:C1_09040C_A:C1_14080W_A:C2_01070W_A:C2_02540W_A:C2_05160C_A:RPF2:C3_02040C_A:MAK21:MDN1:C4_05010W_A:C4_05330C_A:RMT2:SPB4:HAS1:C5_05340W_A:NIP7:RPA135:DBP7:FLU1:UTP18:BUD22:NOC2:CR_10470C_A	45943:8298:15833:55:30447:70507:27:42274:463:15903:447:462:42254:71216:480:30174:50821:15847:34463:2000200:17148:6360:470:1902626:36180:110136:42255:18216:466:30490:32956:9267:6364:6267:1990417:15848:464:45903:1902047:1990961:42273:36170:42790:472:296:35690:6362:42038
36260	RNA capping	38 out of 215 genes, 17.7%	426 out of 6473 background genes, 6.6%	7.43e-06	0	ENA2:NOP4:REI1:NOP6:DIP2:C1_14080W_A:C2_02420C_A:C2_02540W_A:C2_04120C_A:C2_04700C_A:C2_05160C_A:RCL1:C3_00100W_A:UTP20:C3_02040C_A:HBR3:MAK21:C3_07800C_A:RLP24:C4_00690C_A:MDN1:C4_03720C_A:SPB4:UTP13:C5_03010W_A:C5_05340W_A:C6_02900C_A:NOP8:DBP7:ENA21:ISY1:C7_03850W_A:UTP18:SRP40:CR_04110W_A:NOC2:FGR50:POP3	398:45943:6813:6270:8298:55:30447:6913:27:6464:42274:463:55085:447:462:71216:480:31120:294:481:349:17183:50821:350:6400:6814:43248:34463:70588:2000200:17148:470:389:1902626:36180:110136:9249:7117:30490:8033:278:97623:6812:51208:9267:6267:6364:6412:464:34965:42493:42273:36170:472:35690:493
72329	monocarboxylic acid catabolic process	11 out of 215 genes, 5.1%	37 out of 6473 background genes, 0.6%	9.69e-06	0	ANT1:FOX2:PXP2:POX1-3:PEX5:CAT2:PAD1:POT1:CRC1:FDH1:ECI1	9437:6635:42760:30447:6084:6631:42183:16558:9062:19439:45733:15867:6546:15893:15976:43161:45333:34727:16560:15879:15942:6511:42758:6097:8643:44011:46281:7031:44419:42318:6625
16054	organic acid catabolic process	15 out of 215 genes, 7.0%	76 out of 6473 background genes, 1.2%	1.1e-05	0	ANT1:GAD1:FOX2:PXP2:POX1-3:PEX5:CAT2:PAD1:POT1:CRC1:FDH1:URA2:ECI1:UGA3:FDH3	6543:9437:51701:19740:6635:42760:30447:6084:6631:45454:6207:42183:16558:9062:19439:45733:45984:15867:6546:15893:6541:15976:46294:43161:45333:34727:16560:15879:6069:6538:15942:1080:6511:9450:6355:42758:33859:34599:6097:8643:44011:2181:70409:46281:7031:44419:42318:6508:947:6625
46395	carboxylic acid catabolic process	15 out of 215 genes, 7.0%	76 out of 6473 background genes, 1.2%	1.1e-05	0	ANT1:GAD1:FOX2:PXP2:POX1-3:PEX5:CAT2:PAD1:POT1:CRC1:FDH1:URA2:ECI1:UGA3:FDH3	6543:9437:51701:19740:6635:42760:30447:6084:6631:45454:6207:42183:16558:9062:19439:45733:45984:15867:6546:15893:6541:15976:46294:43161:45333:34727:16560:15879:6069:6538:15942:1080:6511:9450:6355:42758:33859:34599:6097:8643:44011:2181:70409:46281:7031:44419:42318:6508:947:6625
479	endonucleolytic cleavage of tricistronic rRNA transcript (SSU-rRNA, 5.8S rRNA, LSU-rRNA)	40 out of 215 genes, 18.6%	473 out of 6473 background genes, 7.3%	1.32e-05	0	ENA2:NOP4:REI1:NOP6:DIP2:DBP3:C1_14080W_A:C2_02420C_A:C2_02540W_A:C2_04120C_A:C2_04700C_A:C2_05160C_A:RCL1:C3_00100W_A:UTP20:C3_02040C_A:HBR3:MAK21:C3_07800C_A:RLP24:C4_00690C_A:MDN1:C4_03720C_A:SPB4:UTP13:C5_03010W_A:C5_05340W_A:C6_02900C_A:NOP8:DBP7:ENA21:ISY1:ENP1:C7_03850W_A:UTP18:SRP40:CR_04110W_A:NOC2:FGR50:POP3	398:45943:6813:6270:8298:55:30447:6913:27:6464:42274:463:55085:447:462:71216:480:31120:294:481:349:17183:50821:350:6400:6814:43248:34463:70588:2000200:17148:470:389:1902626:36180:110136:9249:16973:7117:30490:8033:278:97623:6812:51208:9267:6267:6364:6412:464:34965:42493:42273:36170:472:35690:493
9062	fatty acid catabolic process	8 out of 215 genes, 3.7%	18 out of 6473 background genes, 0.3%	2.46e-05	0	ANT1:FOX2:PXP2:POX1-3:PEX5:CAT2:POT1:ECI1	9437:6635:42760:30447:6084:6631:16558:9062:45733:15867:15976:43161:45333:34727:16560:6511:42758:6097:8643:44011:7031:44419:42318:6625
44282	small molecule catabolic process	17 out of 215 genes, 7.9%	108 out of 6473 background genes, 1.7%	4.22e-05	0	GLO1:ANT1:GAD1:FOX2:PXP2:POX1-3:PEX5:CAT2:PAD1:POT1:CRC1:FDH1:URA2:ECI1:CR_09670C_A:UGA3:FDH3	6543:9437:51701:19740:6635:42760:30447:19243:6084:6631:45454:6207:42183:16558:9062:19439:45733:45984:15867:6546:15893:6541:15976:6749:46294:43161:45333:34727:16560:15879:6069:6538:15942:1080:6511:9450:6355:42758:33859:34599:6097:8643:44011:2181:70409:46281:7031:44419:42318:6508:947:6625
16558	protein import into peroxisome matrix	7 out of 215 genes, 3.3%	14 out of 6473 background genes, 0.2%	6.56e-05	0	PEX6:GPD1:PEX5:PEX4:PEX1:PEX14:PEX13	6513:6635:6631:6116:16558:15893:422:6114:6072:43335:6623:43161:16560:34727:36164:6511:16562:34599:6973:8643:46168:16573:51865:7031:42273:42318:6625
44085	cellular component biogenesis	77 out of 215 genes, 35.8%	1339 out of 6473 background genes, 20.7%	7.59e-05	0	ENA2:TSR2:ARX1:C1_03790C_A:NOP4:REI1:C1_05230W_A:FAL1:RPS23A:NOP6:C1_06760C_A:C1_07950C_A:DIP2:C1_09040C_A:YTM1:DBP3:GAR1:C1_12680W_A:REX3:SIM1:C1_14080W_A:C2_01070W_A:C2_02420C_A:C2_02540W_A:C2_04120C_A:C2_04570W_A:C2_04700C_A:C2_05160C_A:RPF2:TES1:RCL1:PES1:C3_00100W_A:UTP20:C3_02040C_A:UTP4:HBR3:MAK21:C3_05860C_A:C3_07800C_A:RLP24:C4_00690C_A:MDN1:C4_03720C_A:C4_05010W_A:C4_05330C_A:C4_06210C_…	398:45943:51276:60258:70475:2000640:6813:6270:31167:8298:15833:55:70507:30447:6913:27:6631:6464:42274:463:55085:15903:42797:9272:447:43628:462:42254:71216:16558:6275:480:31120:30174:294:467:481:349:17183:50821:15893:422:350:31505:43144:6400:6450:6814:15847:43248:34463:70588:31118:2000200:17148:16560:6360:470:6457:389:1902626:6334:469:36180:110136:9249:42255:18216:466:16973:280:34476:7117:30490:19…
46483	heterocycle metabolic process	92 out of 215 genes, 42.8%	1733 out of 6473 background genes, 26.8%	0.0001	0	ENA2:C1_01150C_A:C1_01530C_A:TSR2:NOP4:REI1:C1_05230W_A:FAL1:RPS23A:NOP6:C1_06760C_A:ADE4:ADE5,7:C1_07950C_A:DIP2:DBP3:GAR1:REX3:C1_14080W_A:C2_01070W_A:C2_02420C_A:C2_02540W_A:C2_04120C_A:C2_04570W_A:C2_04700C_A:CRK1:C2_05160C_A:RPF2:TES1:IMH3:RCL1:PES1:C3_00100W_A:UTP20:URA3:C3_02040C_A:UTP4:HBR3:MAK21:C3_05860C_A:C3_07800C_A:PEX5:RLP24:C4_00690C_A:MDN1:CAT2:C4_03720C_A:C4_03730C_A:C4_04720W_A:…	398:6420:9116:9152:6543:9437:60258:6361:6270:35999:15833:55:70507:30447:6913:27:6084:42274:463:55085:42797:45454:6222:42254:16477:6468:6401:70901:30174:294:71467:9113:349:17183:45984:6546:6541:350:43144:15976:6450:6814:43248:34463:70588:2000200:17148:46294:43161:44406:6360:6368:389:1902626:44182:6177:110136:6511:9249:6544:280:34476:30490:16556:97623:6812:6309:34599:8643:9267:44011:6267:30488:1926…
30258	lipid modification	8 out of 215 genes, 3.7%	21 out of 6473 background genes, 0.3%	0.0001	0	ANT1:FOX2:PXP2:POX1-3:PEX5:CAT2:POT1:ECI1	9437:42760:30447:6084:15867:15976:43161:6511:42758:8643:44011:7031:6625:6635:6631:16558:9062:45733:45333:34727:16560:6097:44419:42318
6631	fatty acid metabolic process	13 out of 215 genes, 6.0%	68 out of 6473 background genes, 1.1%	0.00014	0	ANT1:PEX6:FOX2:PXP2:POX1-3:FAA21:PEX5:CAT2:PEX1:POT1:CRC1:ECI1:PEX13	9437:42760:30447:6084:15867:15976:43161:1676:6511:16562:42758:34599:8643:44011:16573:7031:42273:6625:6635:6631:16558:9062:45733:422:43335:45333:16560:34727:15879:6097:44419:42318
6725	cellular aromatic compound metabolic process	91 out of 215 genes, 42.3%	1727 out of 6473 background genes, 26.7%	0.00018	0	ENA2:C1_01150C_A:C1_01530C_A:TSR2:NOP4:REI1:C1_05230W_A:FAL1:RPS23A:NOP6:C1_06760C_A:ADE4:ADE5,7:C1_07950C_A:DIP2:DBP3:GAR1:REX3:C1_14080W_A:C2_01070W_A:C2_02420C_A:C2_02540W_A:C2_04120C_A:C2_04570W_A:C2_04700C_A:CRK1:C2_05160C_A:RPF2:TES1:IMH3:RCL1:PES1:C3_00100W_A:UTP20:URA3:C3_02040C_A:UTP4:HBR3:MAK21:C3_05860C_A:C3_07800C_A:RLP24:C4_00690C_A:MDN1:CAT2:C4_03720C_A:C4_03730C_A:C4_04720W_A:C4_05…	398:6420:9116:9152:6543:9437:60258:6361:6270:35999:15833:55:70507:30447:6913:27:6084:42274:463:55085:42797:6222:42254:16477:6468:6401:70901:19439:30174:294:71467:9113:349:17183:45984:6541:350:43144:15976:6450:6814:43248:34463:70588:2000200:17148:44406:6360:6368:389:1902626:44182:6177:110136:9249:6544:280:34476:30490:16556:97623:6812:6309:8643:9267:44011:6267:30488:19264:1900742:2181:1990417:15848…
15919	peroxisomal membrane transport	7 out of 215 genes, 3.3%	16 out of 6473 background genes, 0.2%	0.0002	0	PEX6:GPD1:PEX5:PEX4:PEX1:PEX14:PEX13	6116:6114:43161:6511:16562:34599:8643:46168:16573:7031:42273:6625:6513:6635:6631:16558:15893:422:6072:43335:6623:16560:34727:36164:6973:51865:42318
43574	peroxisomal transport	7 out of 215 genes, 3.3%	16 out of 6473 background genes, 0.2%	0.0002	0	PEX6:GPD1:PEX5:PEX4:PEX1:PEX14:PEX13	6116:6114:43161:6511:16562:34599:8643:46168:16573:7031:42273:6625:6513:6635:6631:16558:15893:422:6072:43335:6623:16560:34727:36164:6973:51865:42318
6625	protein targeting to peroxisome	7 out of 215 genes, 3.3%	16 out of 6473 background genes, 0.2%	0.0002	0	PEX6:GPD1:PEX5:PEX4:PEX1:PEX14:PEX13	6116:6114:43161:6511:16562:34599:8643:46168:16573:7031:42273:6625:6513:6635:6631:16558:15893:422:6072:43335:6623:16560:34727:36164:6973:51865:42318
72662	protein localization to peroxisome	7 out of 215 genes, 3.3%	16 out of 6473 background genes, 0.2%	0.0002	0	PEX6:GPD1:PEX5:PEX4:PEX1:PEX14:PEX13	6116:6114:43161:6511:16562:34599:8643:46168:16573:7031:42273:6625:6513:6635:6631:16558:15893:422:6072:43335:6623:16560:34727:36164:6973:51865:42318
72663	establishment of protein localization to peroxisome	7 out of 215 genes, 3.3%	16 out of 6473 background genes, 0.2%	0.0002	0	PEX6:GPD1:PEX5:PEX4:PEX1:PEX14:PEX13	6116:6114:43161:6511:16562:34599:8643:46168:16573:7031:42273:6625:6513:6635:6631:16558:15893:422:6072:43335:6623:16560:34727:36164:6973:51865:42318
6139	nucleobase-containing compound metabolic process	88 out of 215 genes, 40.9%	1659 out of 6473 background genes, 25.6%	0.00025	0	ENA2:C1_01150C_A:C1_01530C_A:TSR2:NOP4:REI1:C1_05230W_A:FAL1:RPS23A:NOP6:C1_06760C_A:ADE4:ADE5,7:C1_07950C_A:DIP2:DBP3:GAR1:REX3:C1_14080W_A:C2_01070W_A:C2_02420C_A:C2_02540W_A:C2_04120C_A:C2_04570W_A:C2_04700C_A:CRK1:C2_05160C_A:RPF2:TES1:IMH3:RCL1:PES1:C3_00100W_A:UTP20:URA3:C3_02040C_A:UTP4:HBR3:MAK21:C3_05860C_A:C3_07800C_A:RLP24:C4_00690C_A:MDN1:CAT2:C4_03720C_A:C4_03730C_A:C4_04720W_A:C4_05…	398:6420:9116:9152:6543:9437:60258:6361:6270:15833:55:70507:30447:6913:27:6084:42274:463:55085:42797:6222:42254:16477:6468:6401:70901:30174:294:71467:9113:349:17183:45984:6541:350:43144:15976:6450:6814:43248:34463:70588:2000200:17148:44406:6360:6368:389:1902626:44182:6177:110136:9249:280:34476:30490:16556:97623:6812:6309:8643:9267:44011:6267:30488:1900742:2181:1990417:15848:6412:60257:6875:494:60…
9156	ribonucleoside monophosphate biosynthetic process	7 out of 215 genes, 3.3%	18 out of 6473 background genes, 0.3%	0.00054	0	ADE4:ADE5,7:IMH3:URA3:ADE1:ADE6:ADE13	9116:9152:30447:6222:16477:9113:44406:44182:6177:9267:6412:6875:46083:36170:46109:44208:44205:44416:6207:71216:19856:36180:909:6164:46084:6106:6189:44419:35690
9161	ribonucleoside monophosphate metabolic process	7 out of 215 genes, 3.3%	18 out of 6473 background genes, 0.3%	0.00054	0	ADE4:ADE5,7:IMH3:URA3:ADE1:ADE6:ADE13	9116:9152:30447:6222:16477:9113:44406:44182:6177:9267:6412:6875:46083:36170:46109:44208:44205:44416:6207:71216:19856:36180:909:6164:46084:6106:6189:44419:35690
1901360	organic cyclic compound metabolic process	96 out of 215 genes, 44.7%	1903 out of 6473 background genes, 29.4%	0.00059	0	ENA2:C1_01150C_A:C1_01530C_A:TSR2:NOP4:REI1:C1_05230W_A:FAL1:RPS23A:NOP6:C1_06760C_A:ADE4:ADE5,7:C1_07950C_A:DIP2:C1_09610W_A:DBP3:GAR1:REX3:C1_14080W_A:C2_01070W_A:C2_02420C_A:C2_02540W_A:C2_04120C_A:C2_04570W_A:C2_04700C_A:CRK1:C2_05160C_A:RPF2:TES1:IMH3:RCL1:PES1:C3_00100W_A:UTP20:URA3:C3_02040C_A:UTP4:HBR3:MAK21:C3_05860C_A:C3_07800C_A:PEX5:RLP24:C4_00690C_A:MDN1:CAT2:C4_03720C_A:C4_03730C_A:…	398:6420:9116:9152:6543:9437:60258:6361:6270:35999:15833:55:70507:30447:6913:27:6084:42274:463:55085:42797:45454:6222:42254:16477:6468:6401:70901:19439:30174:294:71467:9113:349:17183:45984:6546:6541:350:43144:15976:6450:6814:43248:34463:70588:2000200:17148:46294:43161:44406:6360:6368:389:1902626:44182:70135:6177:110136:6511:9249:6544:6696:280:34476:30490:16556:97623:6812:6309:34599:8643:9267:4401…
44242	cellular lipid catabolic process	9 out of 215 genes, 4.2%	36 out of 6473 background genes, 0.6%	0.00103	0	ANT1:FOX2:PXP2:POX1-3:PEX5:CAT2:YDC1:POT1:ECI1	9437:42760:30447:6084:15867:15976:43161:6511:42758:8643:44011:7031:46514:6625:6635:6631:16558:9062:45733:15893:45333:34727:16560:6097:44419:42318:46513
6189	'de novo' IMP biosynthetic process	5 out of 215 genes, 2.3%	8 out of 6473 background genes, 0.1%	0.00114	0	ADE4:ADE5,7:ADE1:ADE6:ADE13	9116:9152:30447:9113:44182:6412:6875:46083:44208:6164:46084:6106:6189:44419
16042	lipid catabolic process	10 out of 215 genes, 4.7%	48 out of 6473 background genes, 0.7%	0.00165	0	ANT1:FOX2:PXP2:POX1-3:PEX5:CAT2:YDC1:HPD1:POT1:ECI1	9437:42760:30447:6084:15867:15976:43161:6511:42758:8643:44011:6098:7031:46514:6625:6635:6631:1902859:16558:9062:45733:15893:45333:34727:16560:6097:44419:42318:46513
9124	nucleoside monophosphate biosynthetic process	7 out of 215 genes, 3.3%	21 out of 6473 background genes, 0.3%	0.00182	0	ADE4:ADE5,7:IMH3:URA3:ADE1:ADE6:ADE13	9116:9152:30447:6222:16477:9113:44406:44182:6177:9267:6412:6875:46083:36170:46109:44208:44205:44416:6207:71216:19856:36180:909:6164:46084:6106:6189:44419:35690
9123	nucleoside monophosphate metabolic process	7 out of 215 genes, 3.3%	22 out of 6473 background genes, 0.3%	0.00259	0	ADE4:ADE5,7:IMH3:URA3:ADE1:ADE6:ADE13	9116:9152:30447:6222:16477:9113:44406:44182:6177:9267:6412:6875:46083:36170:46109:44208:44205:44416:6207:71216:19856:36180:909:6164:46084:6106:6189:44419:35690
9126	purine nucleoside monophosphate metabolic process	6 out of 215 genes, 2.8%	15 out of 6473 background genes, 0.2%	0.0028	0	ADE4:ADE5,7:IMH3:ADE1:ADE6:ADE13	9116:9152:30447:9113:44182:6177:9267:6412:6875:46083:36170:44208:44416:71216:36180:6164:46084:6106:6189:44419:35690
9127	purine nucleoside monophosphate biosynthetic process	6 out of 215 genes, 2.8%	15 out of 6473 background genes, 0.2%	0.0028	0	ADE4:ADE5,7:IMH3:ADE1:ADE6:ADE13	9116:9152:30447:9113:44182:6177:9267:6412:6875:46083:36170:44208:44416:71216:36180:6164:46084:6106:6189:44419:35690
9167	purine ribonucleoside monophosphate metabolic process	6 out of 215 genes, 2.8%	15 out of 6473 background genes, 0.2%	0.0028	0	ADE4:ADE5,7:IMH3:ADE1:ADE6:ADE13	9116:9152:30447:9113:44182:6177:9267:6412:6875:46083:36170:44208:44416:71216:36180:6164:46084:6106:6189:44419:35690
9168	purine ribonucleoside monophosphate biosynthetic process	6 out of 215 genes, 2.8%	15 out of 6473 background genes, 0.2%	0.0028	0	ADE4:ADE5,7:IMH3:ADE1:ADE6:ADE13	9116:9152:30447:9113:44182:6177:9267:6412:6875:46083:36170:44208:44416:71216:36180:6164:46084:6106:6189:44419:35690
32787	monocarboxylic acid metabolic process	17 out of 215 genes, 7.9%	147 out of 6473 background genes, 2.3%	0.00364	0	GLO1:ANT1:PEX6:FOX2:PXP2:POX1-3:FAA21:PEX5:CAT2:PAD1:PEX1:POT1:CRC1:FDH1:ECI1:PEX13:UGA3	9437:51701:19740:42760:30447:6084:45454:42183:19439:15867:6546:15976:6749:43161:1676:1080:6511:9450:16562:6355:42758:34599:8643:44011:16573:7031:42273:6625:6635:19243:6631:16558:9062:45733:15893:422:43335:45333:16560:34727:15879:15942:6097:46281:44419:42318
10467	gene expression	86 out of 215 genes, 40.0%	1713 out of 6473 background genes, 26.5%	0.00437	0	ENA2:C1_01150C_A:C1_01530C_A:TSR2:NOP4:FMA1:REI1:C1_05230W_A:FAL1:RPS23A:NOP6:C1_06760C_A:C1_06890C_A:C1_07950C_A:DIP2:DBP3:REX3:C1_14080W_A:RBE1:C2_01070W_A:C2_02420C_A:C2_02540W_A:C2_04120C_A:C2_04570W_A:C2_04700C_A:C2_05160C_A:RPF2:TES1:RCL1:PES1:C3_00100W_A:UTP20:C3_02040C_A:UTP4:HBR3:MAK21:C3_05860C_A:C3_07800C_A:RLP24:C4_00690C_A:MDN1:DAG7:PGA53:C4_03720C_A:C4_03730C_A:C4_04720W_A:C4_05330C…	398:6420:9152:6543:15749:60258:6270:35999:15833:55:15908:70507:30447:6913:27:42274:463:55085:42797:42254:6401:70901:30174:294:9113:349:17183:45984:6541:350:43144:6450:6814:43248:34463:70588:2000200:17148:6360:389:1902626:110136:9249:6544:6696:280:34476:30490:16556:97623:6812:15805:6309:9267:6267:30488:19264:2181:1990417:15848:6412:15918:494:6606:1902047:1990961:42273:6730:36170:45943:5975:6413:70…
46040	IMP metabolic process	5 out of 215 genes, 2.3%	10 out of 6473 background genes, 0.2%	0.00489	0	ADE4:ADE5,7:ADE1:ADE6:ADE13	9116:9152:30447:9113:44182:6412:6875:46083:44208:6164:46084:6106:6189:44419
6188	IMP biosynthetic process	5 out of 215 genes, 2.3%	10 out of 6473 background genes, 0.2%	0.00489	0	ADE4:ADE5,7:ADE1:ADE6:ADE13	9116:9152:30447:9113:44182:6412:6875:46083:44208:6164:46084:6106:6189:44419
19752	carboxylic acid metabolic process	28 out of 215 genes, 13.0%	349 out of 6473 background genes, 5.4%	0.00611	0	GLO1:C1_01530C_A:ANT1:GAD1:LYS22:PEX6:LEU42:FOX2:PXP2:POX1-3:FAA21:HIS4:PEX5:CAT2:ILV3:PAD1:SHM2:PEX1:POT1:ADE1:CRC1:FDH1:ADE13:URA2:ECI1:PEX13:UGA3:FDH3	6420:9152:6543:9437:51701:19740:42760:35999:30447:6084:45454:42183:19439:45984:15867:6546:8152:6541:9085:15976:9082:6749:46294:43161:44406:1676:7155:1080:6511:9450:6544:16562:6355:42758:34599:8643:44011:16573:19264:2181:6412:7031:42273:6730:6508:947:6625:44208:6635:19243:6631:19878:6207:16558:9062:45733:15893:422:43335:45333:16560:34727:15879:6069:6538:15942:6164:46084:33859:6097:70409:46281:105:…
7031	peroxisome organization	8 out of 215 genes, 3.7%	34 out of 6473 background genes, 0.5%	0.00645	0	ANT1:PEX6:GPD1:PEX5:PEX4:PEX1:PEX14:PEX13	6116:15867:6114:43161:6511:16562:34599:8643:46168:16573:7031:42273:6625:6513:6635:6631:16558:15893:422:6072:43335:6623:16560:34727:36164:6973:51865:42318
90304	nucleic acid metabolic process	77 out of 215 genes, 35.8%	1509 out of 6473 background genes, 23.3%	0.01008	0.0003	ENA2:C1_01150C_A:C1_01530C_A:TSR2:NOP4:REI1:C1_05230W_A:FAL1:RPS23A:NOP6:C1_06760C_A:C1_07950C_A:DIP2:DBP3:GAR1:REX3:C1_14080W_A:C2_01070W_A:C2_02420C_A:C2_02540W_A:C2_04120C_A:C2_04570W_A:C2_04700C_A:CRK1:C2_05160C_A:RPF2:TES1:RCL1:PES1:C3_00100W_A:UTP20:C3_02040C_A:UTP4:HBR3:MAK21:C3_05860C_A:C3_07800C_A:RLP24:C4_00690C_A:MDN1:C4_03720C_A:C4_03730C_A:C4_05330C_A:C4_06210C_A:NOP1:C5_00280C_A:RMT…	398:6420:60258:6361:6270:15833:55:70507:30447:6913:27:42274:463:55085:42797:42254:6468:6401:70901:30174:294:71467:349:17183:350:43144:6450:6814:43248:34463:70588:2000200:17148:6360:6368:389:1902626:44182:110136:9249:280:34476:30490:16556:97623:6812:6309:9267:6267:30488:1900742:1990417:15848:6412:60257:494:6606:36177:1902047:1990961:42273:36170:45943:6413:70475:2000640:6813:31167:32968:8298:2939:6…
460	maturation of 5.8S rRNA	16 out of 215 genes, 7.4%	144 out of 6473 background genes, 2.2%	0.01148	0.0003	DIP2:DBP3:REX3:C1_14080W_A:C2_02540W_A:RPF2:RCL1:UTP20:C3_02040C_A:C3_07800C_A:C4_00690C_A:C4_05330C_A:UTP13:ENP1:C7_03850W_A:UTP18	6270:55:70507:27:30447:463:42254:17183:34463:17148:1902626:34476:30490:9267:6267:42273:36170:45943:8298:447:43628:462:71216:480:467:50821:36180:466:16973:32956:6364:464:42493:472:35690
466	maturation of 5.8S rRNA from tricistronic rRNA transcript (SSU-rRNA, 5.8S rRNA, LSU-rRNA)	16 out of 215 genes, 7.4%	144 out of 6473 background genes, 2.2%	0.01148	0.0003	DIP2:DBP3:REX3:C1_14080W_A:C2_02540W_A:RPF2:RCL1:UTP20:C3_02040C_A:C3_07800C_A:C4_00690C_A:C4_05330C_A:UTP13:ENP1:C7_03850W_A:UTP18	6270:55:70507:27:30447:463:42254:17183:34463:17148:1902626:34476:30490:9267:6267:42273:36170:45943:8298:447:43628:462:71216:480:467:50821:36180:466:16973:32956:6364:464:42493:472:35690
43436	oxoacid metabolic process	28 out of 215 genes, 13.0%	361 out of 6473 background genes, 5.6%	0.0115	0.0003	GLO1:C1_01530C_A:ANT1:GAD1:LYS22:PEX6:LEU42:FOX2:PXP2:POX1-3:FAA21:HIS4:PEX5:CAT2:ILV3:PAD1:SHM2:PEX1:POT1:ADE1:CRC1:FDH1:ADE13:URA2:ECI1:PEX13:UGA3:FDH3	6420:9152:6543:9437:51701:19740:42760:35999:30447:6084:45454:42183:19439:45984:15867:6546:8152:6541:9085:15976:9082:6749:46294:43161:44406:1676:7155:1080:6511:9450:6544:16562:6355:42758:34599:8643:44011:16573:19264:2181:6412:7031:42273:6730:6508:947:6625:44208:6635:19243:6631:19878:6207:16558:9062:45733:15893:422:43335:45333:16560:34727:15879:6069:6538:15942:6164:46084:33859:6097:70409:46281:105:…
6082	organic acid metabolic process	28 out of 215 genes, 13.0%	362 out of 6473 background genes, 5.6%	0.0121	0.0003	GLO1:C1_01530C_A:ANT1:GAD1:LYS22:PEX6:LEU42:FOX2:PXP2:POX1-3:FAA21:HIS4:PEX5:CAT2:ILV3:PAD1:SHM2:PEX1:POT1:ADE1:CRC1:FDH1:ADE13:URA2:ECI1:PEX13:UGA3:FDH3	6420:9152:6543:9437:51701:19740:42760:35999:30447:6084:45454:42183:19439:45984:15867:6546:8152:6541:9085:15976:9082:6749:46294:43161:44406:1676:7155:1080:6511:9450:6544:16562:6355:42758:34599:8643:44011:16573:19264:2181:6412:7031:42273:6730:6508:947:6625:44208:6635:19243:6631:19878:6207:16558:9062:45733:15893:422:43335:45333:16560:34727:15879:6069:6538:15942:6164:46084:33859:6097:70409:46281:105:…
65003	protein-containing complex assembly	32 out of 215 genes, 14.9%	444 out of 6473 background genes, 6.9%	0.01253	0.0003	C1_03790C_A:NOP4:C1_06760C_A:C1_09040C_A:C1_14080W_A:C2_01070W_A:C2_02540W_A:C2_05160C_A:RPF2:C3_00100W_A:C3_02040C_A:HBR3:MAK21:RLP24:MDN1:C4_05010W_A:C4_05330C_A:RMT2:SPB4:HAS1:C5_05340W_A:NIP7:RPA135:DBP7:FLU1:ISY1:C7_03850W_A:UTP18:BUD22:CR_04110W_A:NOC2:CR_10470C_A	6270:15833:55:30447:70507:27:42274:463:42254:30174:349:350:43248:34463:2000200:17148:6360:389:1902626:6334:110136:30490:9267:6267:1990417:15848:51598:1902047:1990961:42273:36170:45943:8298:15903:447:462:71216:480:31120:50821:15847:470:6457:36180:42255:18216:466:32956:6364:464:45903:42493:42790:472:296:35690:6362:42038:493
110136	protein-RNA complex remodeling	3 out of 215 genes, 1.4%	3 out of 6473 background genes, 0.0%	0.02082	0.0014	YTM1:MDN1:C4_05010W_A	27:30447:463:2000200:110136:9267:42273:36170:51276:71216:480:36180:6364:472:35690
16562	protein import into peroxisome matrix, receptor recycling	3 out of 215 genes, 1.4%	3 out of 6473 background genes, 0.0%	0.02082	0.0014	PEX6:PEX4:PEX1	16562:34599:8643:7031:6625:6513:6631:16558:422:43335:34727:51865
1881	receptor recycling	3 out of 215 genes, 1.4%	3 out of 6473 background genes, 0.0%	0.02082	0.0014	PEX6:PEX4:PEX1	16562:34599:8643:7031:6625:6513:6631:16558:422:43335:34727:51865
43112	receptor metabolic process	3 out of 215 genes, 1.4%	3 out of 6473 background genes, 0.0%	0.02082	0.0014	PEX6:PEX4:PEX1	16562:34599:8643:7031:6625:6513:6631:16558:422:43335:34727:51865
1902626	assembly of large subunit precursor of preribosome	4 out of 215 genes, 1.9%	8 out of 6473 background genes, 0.1%	0.04297	0.0022	RPF2:RLP24:SPB4:NIP7	27:463:1902626:42273:462:480:470:42255:466:472:35690
46112	nucleobase biosynthetic process	6 out of 215 genes, 2.8%	23 out of 6473 background genes, 0.4%	0.04532	0.0022	ADE4:ADE5,7:URA3:C4_04720W_A:ADE1:URA2	9116:9152:6543:30447:6222:16477:9113:45984:6541:44406:44182:2181:6412:6875:46083:6730:46109:44205:6207:19856:9396:909:6164:46084:70409:6106:6189:44419
98754	detoxification	9 out of 215 genes, 4.2%	59 out of 6473 background genes, 0.9%	0.071	0.0021	CAT1:TPO3:C4_03700W_A:C5_02690W_A:NAG3:SOD3:FLU1:CR_09670C_A:FDH3	90517:15749:51701:15833:27:30447:463:55085:45454:6546:46294:1903714:43161:42744:6511:1990591:34599:8643:9267:15848:6412:1902047:1990961:42542:36171:6508:36170:70301:947:15802:15903:1315:71216:15893:15847:302:70458:6069:19430:8645:42743:33859:71500:61692:44419:296:35690
447	endonucleolytic cleavage in ITS1 to separate SSU-rRNA from 5.8S rRNA and LSU-rRNA from tricistronic rRNA transcript (SSU-rRNA, 5.8S rRNA, LSU-rRNA)	12 out of 215 genes, 5.6%	103 out of 6473 background genes, 1.6%	0.08119	0.0024	DIP2:C1_14080W_A:C2_02540W_A:RCL1:UTP20:C3_02040C_A:C3_07800C_A:C4_00690C_A:UTP13:ENP1:C7_03850W_A:UTP18	6270:55:27:30447:463:17183:34463:17148:30490:9267:6267:42273:36170:45943:8298:447:462:71216:480:50821:36180:16973:6364:464:42493:472:35690
16560	protein import into peroxisome matrix, docking	3 out of 215 genes, 1.4%	4 out of 6473 background genes, 0.1%	0.08124	0.0023	PEX5:PEX14:PEX13	43161:6511:16573:42273:6625:6635:6631:16558:6623:34727:16560:42318
34641	cellular nitrogen compound metabolic process	102 out of 215 genes, 47.4%	2297 out of 6473 background genes, 35.5%	0.09442	0.0023	ENA2:C1_01150C_A:C1_01530C_A:TSR2:NOP4:FMA1:REI1:C1_05230W_A:FAL1:RPS23A:NOP6:C1_06760C_A:C1_06890C_A:ADE4:ADE5,7:C1_07950C_A:DIP2:DBP3:GAR1:REX3:C1_14080W_A:RBE1:C2_01070W_A:C2_02420C_A:C2_02540W_A:C2_04120C_A:C2_04570W_A:C2_04700C_A:CRK1:C2_05160C_A:RPF2:TES1:IMH3:RCL1:PES1:C3_00100W_A:UTP20:URA3:C3_02040C_A:UTP4:HBR3:MAK21:C3_05860C_A:C3_07800C_A:PEX5:RLP24:C4_00690C_A:MDN1:DAG7:PGA53:CAT2:C4_…	398:6420:9116:9152:6543:15749:9437:60258:6361:6270:35999:15833:55:15908:70507:30447:6913:27:6084:42274:463:55085:42797:6222:42254:16477:6468:6401:70901:30174:294:71467:9113:349:17183:45984:6541:350:43144:15976:6450:6814:43248:34463:70588:2000200:17148:43161:44406:6360:6368:389:1902626:44182:6177:110136:6511:9249:6544:6696:280:34476:30490:16556:97623:6812:15805:6309:8643:9267:44011:6267:30488:1926…
COMPONENT
GOID	GO_term	Cluster frequency	Background frequency	Corrected P-value	False discovery rate	Gene(s) annotated to the term	Directly Annotated GOID List
30684	preribosome	37 out of 215 genes, 17.2%	133 out of 6473 background genes, 2.1%	6.71e-23	0	ARX1:REI1:FAL1:NOP6:DIP2:YTM1:DBP3:C1_14080W_A:C2_02540W_A:C2_04120C_A:C2_04570W_A:C2_04700C_A:C2_05160C_A:RCL1:PES1:UTP20:C3_02040C_A:UTP4:HBR3:MAK21:RLP24:MDN1:C4_05330C_A:C4_06210C_A:NOP1:SPB4:UTP13:HAS1:NIP7:ENP1:C7_03850W_A:UTP18:BUD22:CR_04240C_A:NOC2:SIK1:CR_10470C_A	97078:5737:33553:32040:5654:101031:70545:34388:5635:5656:30687:30684:15934:228:30688:31428:30685:16020:5730:5634:30691:30686:34455:34399:30690
5730	nucleolus	45 out of 215 genes, 20.9%	249 out of 6473 background genes, 3.8%	9.06e-20	0	ARX1:C1_03790C_A:FAL1:NOP6:DIP2:YTM1:DBP3:GAR1:C1_12680W_A:C1_14080W_A:C2_01070W_A:C2_02540W_A:C2_04120C_A:C2_04570W_A:C2_04700C_A:RPF2:RCL1:PES1:UTP20:C3_02040C_A:UTP4:MAK21:C3_05860C_A:RLP24:C4_05010W_A:C4_05330C_A:C4_06210C_A:NOP1:SPB4:UTP13:HAS1:C6_01890C_A:NOP8:RPA135:DBP7:ENP1:C7_03850W_A:UTP18:CR_01950W_A:SRP40:NHP2:NOC2:SIK1:CR_10470C_A:POP3	97078:5737:5655:5829:33553:32040:5654:5736:101031:70545:34388:5635:5656:30687:15934:30684:31429:228:30688:31428:30685:16020:5730:5634:30691:172:30686:34455:34399:30690:62040
30686	90S preribosome	16 out of 215 genes, 7.4%	42 out of 6473 background genes, 0.6%	1.04e-11	0	NOP6:DIP2:YTM1:C1_14080W_A:C2_04700C_A:RCL1:PES1:UTP20:UTP4:MAK21:SPB4:UTP13:ENP1:UTP18:BUD22:NOC2	5737:33553:5654:32040:70545:34388:30687:15934:30688:5730:5634:30691:30686:34455:30690
30687	preribosome, large subunit precursor	17 out of 215 genes, 7.9%	51 out of 6473 background genes, 0.8%	2.26e-11	0	ARX1:REI1:YTM1:DBP3:C2_04570W_A:C2_05160C_A:PES1:C3_02040C_A:MAK21:RLP24:MDN1:C4_06210C_A:SPB4:HAS1:NIP7:C7_03850W_A:NOC2	5737:5654:101031:70545:5635:5656:30687:15934:5730:5634:30691:30686:34399:30690
31981	nuclear lumen	50 out of 215 genes, 23.3%	528 out of 6473 background genes, 8.2%	4.1e-10	0	ARX1:C1_03790C_A:FAL1:NOP6:C1_06760C_A:DIP2:YTM1:DBP3:GAR1:C1_12680W_A:C1_14080W_A:C2_01070W_A:C2_02420C_A:C2_02540W_A:C2_04120C_A:C2_04570W_A:C2_04700C_A:RPF2:RCL1:PIR1:PES1:UTP20:C3_02040C_A:UTP4:MAK21:C3_05860C_A:RLP24:MDN1:C4_05010W_A:C4_05330C_A:C4_06210C_A:NOP1:SPB4:UTP13:HAS1:C6_01890C_A:NOP8:RPA135:DBP7:ENP1:C7_03850W_A:UTP18:CR_01950W_A:SRP40:CR_04110W_A:NHP2:NOC2:SIK1:CR_10470C_A:POP3	5655:33553:32040:5654:101031:5621:30687:15934:31429:228:30685:30691:172:30686:30445:34455:62040:5737:97078:5829:5736:34388:70545:97344:5635:5656:30684:30688:9277:31428:5730:16020:5634:34399:5576:30690
1990904	ribonucleoprotein complex	46 out of 215 genes, 21.4%	495 out of 6473 background genes, 7.6%	7.06e-09	0	ARX1:EHD3:REI1:FAL1:RPS23A:NOP6:C1_06890C_A:DIP2:YTM1:DBP3:GAR1:C1_14080W_A:C2_02540W_A:C2_04120C_A:C2_04570W_A:C2_04700C_A:C2_05160C_A:RCL1:PES1:C3_00100W_A:UTP20:C3_02040C_A:UTP4:HBR3:MAK21:RLP24:MDN1:C4_05330C_A:C4_06210C_A:NOP1:SPB4:UTP13:C5_03010W_A:HAS1:NIP7:ISY1:ENP1:C7_03850W_A:UTP18:BUD22:CR_04240C_A:NHP2:NOC2:SIK1:CR_10470C_A:POP3	5763:5655:5684:33553:32040:5654:101031:30687:15934:31429:228:71006:30685:22625:30691:46540:172:30686:34455:22627:62040:97078:5737:5829:5681:5739:974:70545:34388:5635:5656:71007:71020:30684:71014:30688:31428:16020:5730:5634:71008:34399:30690
42579	microbody	15 out of 215 genes, 7.0%	67 out of 6473 background genes, 1.0%	3.25e-07	0	CAT1:PEX6:GPD1:FOX2:PXP2:POX1-3:FAA21:PEX5:CAT2:PEX4:PEX1:POT1:PEX14:ECI1:PEX13	16021:5759:1990429:1990415:9331:5829:5758:5739:5777:5782:9277:5634:5778
5777	peroxisome	15 out of 215 genes, 7.0%	67 out of 6473 background genes, 1.0%	3.25e-07	0	CAT1:PEX6:GPD1:FOX2:PXP2:POX1-3:FAA21:PEX5:CAT2:PEX4:PEX1:POT1:PEX14:ECI1:PEX13	16021:5759:1990429:1990415:9331:5829:5758:5739:5777:5782:9277:5634:5778
31974	membrane-enclosed lumen	57 out of 215 genes, 26.5%	827 out of 6473 background genes, 12.8%	2.82e-06	0	ARX1:EHD3:C1_03790C_A:FAL1:NOP6:C1_06760C_A:CAT1:DIP2:YTM1:DBP3:GAR1:C1_12680W_A:C1_14080W_A:C2_01070W_A:C2_02420C_A:C2_02540W_A:C2_04120C_A:C2_04570W_A:C2_04700C_A:RPF2:RCL1:C2_08700C_A:PIR1:PES1:UTP20:POX1-3:C3_02040C_A:UTP4:MAK21:C3_05860C_A:RLP24:MDN1:C4_03050C_A:C4_03730C_A:C4_05010W_A:C4_05330C_A:C4_06210C_A:NOP1:SPB4:UTP13:HAS1:C6_01890C_A:NOP8:RPA135:DBP7:ENP1:C7_03850W_A:UTP18:POT1:CR_01…	5763:5655:33553:32040:5654:101031:16021:329:5621:5759:30687:15934:31429:228:30685:30691:172:30686:30445:34455:62040:97078:5737:5829:5758:328:5777:5739:5736:5782:70545:34388:5635:97344:5656:30684:9277:30688:31428:16020:5730:5634:34399:30690:5576
43233	organelle lumen	57 out of 215 genes, 26.5%	827 out of 6473 background genes, 12.8%	2.82e-06	0	ARX1:EHD3:C1_03790C_A:FAL1:NOP6:C1_06760C_A:CAT1:DIP2:YTM1:DBP3:GAR1:C1_12680W_A:C1_14080W_A:C2_01070W_A:C2_02420C_A:C2_02540W_A:C2_04120C_A:C2_04570W_A:C2_04700C_A:RPF2:RCL1:C2_08700C_A:PIR1:PES1:UTP20:POX1-3:C3_02040C_A:UTP4:MAK21:C3_05860C_A:RLP24:MDN1:C4_03050C_A:C4_03730C_A:C4_05010W_A:C4_05330C_A:C4_06210C_A:NOP1:SPB4:UTP13:HAS1:C6_01890C_A:NOP8:RPA135:DBP7:ENP1:C7_03850W_A:UTP18:POT1:CR_01…	5763:5655:33553:32040:5654:101031:16021:329:5621:5759:30687:15934:31429:228:30685:30691:172:30686:30445:34455:62040:97078:5737:5829:5758:328:5777:5739:5736:5782:70545:34388:5635:97344:5656:30684:9277:30688:31428:16020:5730:5634:34399:30690:5576
70013	intracellular organelle lumen	57 out of 215 genes, 26.5%	827 out of 6473 background genes, 12.8%	2.82e-06	0	ARX1:EHD3:C1_03790C_A:FAL1:NOP6:C1_06760C_A:CAT1:DIP2:YTM1:DBP3:GAR1:C1_12680W_A:C1_14080W_A:C2_01070W_A:C2_02420C_A:C2_02540W_A:C2_04120C_A:C2_04570W_A:C2_04700C_A:RPF2:RCL1:C2_08700C_A:PIR1:PES1:UTP20:POX1-3:C3_02040C_A:UTP4:MAK21:C3_05860C_A:RLP24:MDN1:C4_03050C_A:C4_03730C_A:C4_05010W_A:C4_05330C_A:C4_06210C_A:NOP1:SPB4:UTP13:HAS1:C6_01890C_A:NOP8:RPA135:DBP7:ENP1:C7_03850W_A:UTP18:POT1:CR_01…	5763:5655:33553:32040:5654:101031:16021:329:5621:5759:30687:15934:31429:228:30685:30691:172:30686:30445:34455:62040:97078:5737:5829:5758:328:5777:5739:5736:5782:70545:34388:5635:97344:5656:30684:9277:30688:31428:16020:5730:5634:34399:30690:5576
32040	small-subunit processome	10 out of 215 genes, 4.7%	50 out of 6473 background genes, 0.8%	0.00045	0	DIP2:C1_14080W_A:C2_02540W_A:UTP20:UTP4:NOP1:UTP13:UTP18:SIK1:CR_10470C_A	33553:5654:32040:228:30686:34455:5737:34388:30688:31428:5730
5634	nucleus	71 out of 215 genes, 33.0%	1388 out of 6473 background genes, 21.4%	0.00448	0.0031	C1_00160C_A:ZPR1:ARX1:C1_03790C_A:C1_05230W_A:FAL1:RPS23A:NOP6:C1_06760C_A:DIP2:YTM1:DBP3:GAR1:C1_12680W_A:C1_14080W_A:C2_01070W_A:C2_02420C_A:C2_02540W_A:C2_04120C_A:C2_04570W_A:C2_04700C_A:CRK1:RPF2:RCL1:PIR1:PES1:GPD1:C3_00100W_A:UTP20:C3_02040C_A:UTP4:HBR3:MAK21:C3_05860C_A:FCR1:RLP24:MDN1:C4_05010W_A:C4_05330C_A:C4_06210C_A:NOP1:C5_00280C_A:RMT2:SPB4:HSP12:C5_02110W_A:UTP13:C5_03010W_A:HAS1:…	5666:5655:5684:33553:32040:5654:31515:101031:5886:5621:30687:15934:31429:228:71006:30685:30691:46540:172:30686:30445:34455:22627:30446:9331:62040:97078:5737:5768:5829:5681:5739:5777:307:974:5736:70545:34388:97344:5635:5656:71007:71020:5743:30684:71014:9277:30688:31428:16020:5730:5634:71008:34399:30690:5576
30688	preribosome, small subunit precursor	6 out of 215 genes, 2.8%	21 out of 6473 background genes, 0.3%	0.00478	0.0043	FAL1:C1_14080W_A:UTP20:HBR3:ENP1:CR_04240C_A	33553:5654:32040:30686:34455:5737:97078:30688:5730:5634
30689	Noc complex	3 out of 215 genes, 1.4%	5 out of 6473 background genes, 0.1%	0.0368	0.004	MAK21:C7_03850W_A:NOC2	5654:30687:30691:5656:5730:5634:30690
34388	Pwp2p-containing subcomplex of 90S preribosome	3 out of 215 genes, 1.4%	6 out of 6473 background genes, 0.1%	0.0718	0.0075	DIP2:UTP13:UTP18	32040:34388:5730
31903	microbody membrane	4 out of 215 genes, 1.9%	14 out of 6473 background genes, 0.2%	0.09751	0.0094	PEX5:PEX1:PEX14:PEX13	16021:1990429:1990415:5829:5777:5778
5778	peroxisomal membrane	4 out of 215 genes, 1.9%	14 out of 6473 background genes, 0.2%	0.09751	0.0089	PEX5:PEX1:PEX14:PEX13	16021:1990429:1990415:5829:5777:5778
2 fold UPREGULATED
PROCESS
GOID	GO_term	Cluster frequency	Background frequency	Corrected P-value	False discovery rate	Gene(s) annotated to the term	Directly Annotated GOID List
6631	fatty acid metabolic process	11 out of 77 genes, 14.3%	68 out of 6473 background genes, 1.1%	8.15e-08	0	ANT1:PEX6:FOX2:PXP2:POX1-3:FAA21:PEX5:PEX1:POT1:CRC1:PEX13	43161:6097:8643:16560:34727:1676:16573:16558:9062:15879:45733:6635:6511:42760:15867:422:7031:6631:16562:42273:44419:15976:42318:42758:43335:6625:34599
6635	fatty acid beta-oxidation	6 out of 77 genes, 7.8%	11 out of 6473 background genes, 0.2%	2.9e-07	0	ANT1:FOX2:PXP2:POX1-3:PEX5:POT1	43161:6097:8643:16560:34727:16558:9062:6635:6511:42760:15867:7031:6631:44419:42318:42758:6625
19395	fatty acid oxidation	6 out of 77 genes, 7.8%	14 out of 6473 background genes, 0.2%	1.83e-06	0	ANT1:FOX2:PXP2:POX1-3:PEX5:POT1	43161:6097:8643:16560:34727:16558:9062:6635:6511:42760:15867:7031:6631:44419:42318:42758:6625
34440	lipid oxidation	6 out of 77 genes, 7.8%	14 out of 6473 background genes, 0.2%	1.83e-06	0	ANT1:FOX2:PXP2:POX1-3:PEX5:POT1	43161:6097:8643:16560:34727:16558:9062:6635:6511:42760:15867:7031:6631:44419:42318:42758:6625
9062	fatty acid catabolic process	6 out of 77 genes, 7.8%	18 out of 6473 background genes, 0.3%	1.09e-05	0	ANT1:FOX2:PXP2:POX1-3:PEX5:POT1	43161:6097:8643:16560:34727:16558:9062:6635:6511:42760:15867:7031:6631:44419:42318:42758:6625
30258	lipid modification	6 out of 77 genes, 7.8%	21 out of 6473 background genes, 0.3%	3.09e-05	0	ANT1:FOX2:PXP2:POX1-3:PEX5:POT1	43161:6097:8643:16560:34727:16558:9062:6635:6511:42760:15867:7031:6631:44419:42318:42758:6625
72329	monocarboxylic acid catabolic process	7 out of 77 genes, 9.1%	37 out of 6473 background genes, 0.6%	5.59e-05	0	ANT1:FOX2:PXP2:POX1-3:PEX5:POT1:CRC1	43161:6097:8643:16560:34727:16558:9062:15879:45733:6635:6511:42760:15867:7031:6631:44419:15976:42318:42758:6625
16558	protein import into peroxisome matrix	5 out of 77 genes, 6.5%	14 out of 6473 background genes, 0.2%	0.0001	0	PEX6:PEX5:PEX4:PEX1:PEX13	43161:8643:16560:34727:16573:16558:51865:6513:6635:6511:422:7031:6631:16562:42273:42318:43335:6625:34599
15919	peroxisomal membrane transport	5 out of 77 genes, 6.5%	16 out of 6473 background genes, 0.2%	0.00023	0	PEX6:PEX5:PEX4:PEX1:PEX13	43161:8643:16560:34727:16573:16558:51865:6513:6635:6511:422:7031:6631:16562:42273:42318:43335:6625:34599
43574	peroxisomal transport	5 out of 77 genes, 6.5%	16 out of 6473 background genes, 0.2%	0.00023	0	PEX6:PEX5:PEX4:PEX1:PEX13	43161:8643:16560:34727:16573:16558:51865:6513:6635:6511:422:7031:6631:16562:42273:42318:43335:6625:34599
6625	protein targeting to peroxisome	5 out of 77 genes, 6.5%	16 out of 6473 background genes, 0.2%	0.00023	0	PEX6:PEX5:PEX4:PEX1:PEX13	43161:8643:16560:34727:16573:16558:51865:6513:6635:6511:422:7031:6631:16562:42273:42318:43335:6625:34599
72662	protein localization to peroxisome	5 out of 77 genes, 6.5%	16 out of 6473 background genes, 0.2%	0.00023	0	PEX6:PEX5:PEX4:PEX1:PEX13	43161:8643:16560:34727:16573:16558:51865:6513:6635:6511:422:7031:6631:16562:42273:42318:43335:6625:34599
72663	establishment of protein localization to peroxisome	5 out of 77 genes, 6.5%	16 out of 6473 background genes, 0.2%	0.00023	0	PEX6:PEX5:PEX4:PEX1:PEX13	43161:8643:16560:34727:16573:16558:51865:6513:6635:6511:422:7031:6631:16562:42273:42318:43335:6625:34599
32787	monocarboxylic acid metabolic process	11 out of 77 genes, 14.3%	147 out of 6473 background genes, 2.3%	0.00029	0	ANT1:PEX6:FOX2:PXP2:POX1-3:FAA21:PEX5:PEX1:POT1:CRC1:PEX13	43161:6097:8643:16560:34727:1676:16573:16558:9062:15879:45733:6635:6511:42760:15867:422:7031:6631:16562:42273:44419:15976:42318:42758:43335:6625:34599
16042	lipid catabolic process	7 out of 77 genes, 9.1%	48 out of 6473 background genes, 0.7%	0.00036	0	ANT1:FOX2:PXP2:POX1-3:PEX5:HPD1:POT1	43161:6097:8643:1902859:16560:34727:16558:9062:6635:6511:42760:6098:15867:7031:6631:44419:42318:42758:6625
16562	protein import into peroxisome matrix, receptor recycling	3 out of 77 genes, 3.9%	3 out of 6473 background genes, 0.0%	0.00045	0	PEX6:PEX4:PEX1	8643:34727:16558:51865:6513:422:7031:6631:16562:43335:6625:34599
1881	receptor recycling	3 out of 77 genes, 3.9%	3 out of 6473 background genes, 0.0%	0.00045	0	PEX6:PEX4:PEX1	8643:34727:16558:51865:6513:422:7031:6631:16562:43335:6625:34599
43112	receptor metabolic process	3 out of 77 genes, 3.9%	3 out of 6473 background genes, 0.0%	0.00045	0	PEX6:PEX4:PEX1	8643:34727:16558:51865:6513:422:7031:6631:16562:43335:6625:34599
7031	peroxisome organization	6 out of 77 genes, 7.8%	34 out of 6473 background genes, 0.5%	0.00067	0	ANT1:PEX6:PEX5:PEX4:PEX1:PEX13	43161:8643:16560:34727:16573:16558:51865:6513:6635:6511:15867:422:7031:6631:16562:42273:42318:43335:6625:34599
44242	cellular lipid catabolic process	6 out of 77 genes, 7.8%	36 out of 6473 background genes, 0.6%	0.00096	0	ANT1:FOX2:PXP2:POX1-3:PEX5:POT1	43161:6097:8643:16560:34727:16558:9062:6635:6511:42760:15867:7031:6631:44419:42318:42758:6625
16054	organic acid catabolic process	7 out of 77 genes, 9.1%	76 out of 6473 background genes, 1.2%	0.00819	0.0019	ANT1:FOX2:PXP2:POX1-3:PEX5:POT1:CRC1	43161:6097:8643:16560:34727:16558:9062:15879:45733:6635:6511:42760:15867:7031:6631:44419:15976:42318:42758:6625
46395	carboxylic acid catabolic process	7 out of 77 genes, 9.1%	76 out of 6473 background genes, 1.2%	0.00819	0.0018	ANT1:FOX2:PXP2:POX1-3:PEX5:POT1:CRC1	43161:6097:8643:16560:34727:16558:9062:15879:45733:6635:6511:42760:15867:7031:6631:44419:15976:42318:42758:6625
44282	small molecule catabolic process	8 out of 77 genes, 10.4%	108 out of 6473 background genes, 1.7%	0.01061	0.0035	ANT1:FOX2:PXP2:POX1-3:PEX5:POT1:CRC1:CR_09670C_A	46294:43161:6097:8643:16560:34727:16558:9062:15879:45733:6635:6511:42760:15867:7031:6631:44419:15976:42318:42758:45454:6625
8643	carbohydrate transport	18 out of 77 genes, 23.4%	585 out of 6473 background genes, 9.0%	0.03581	0.0092	EHD3:C1_04460C_A:ANT1:PEX6:FOX2:FOX3:PXP2:POX1-3:FAA21:HGT17:C5_02690W_A:PEX4:HPD1:HGT10:NAG3:FAA2-3:POT1:CR_08920W_A	34727:1676:6513:15749:6635:42760:1904659:6631:16562:55085:8645:42758:15793:8643:6097:1902859:51865:9062:71500:6412:15867:6098:8152:422:7031:1990961:44419:6508:43335:6625:70458:35690
71502	cellular response to temperature stimulus	2 out of 77 genes, 2.6%	2 out of 6473 background genes, 0.0%	0.03953	0.0152	PIR1:ALS4	44406:30448:6886:98609:71502:31505
10412	mannan metabolic process	3 out of 77 genes, 3.9%	11 out of 6473 background genes, 0.2%	0.07057	0.0162	RHD1:MNN22:BMT4	70135:6696:35268:6688:46354
COMPONENT
GOID	GO_term	Cluster frequency	Background frequency	Corrected P-value	False discovery rate	Gene(s) annotated to the term	Directly Annotated GOID List
42579	microbody	11 out of 77 genes, 14.3%	67 out of 6473 background genes, 1.0%	1.36e-08	0	CAT1:PEX6:FOX2:PXP2:POX1-3:FAA21:PEX5:PEX4:PEX1:POT1:PEX13	5829:5758:9277:1990429:5777:5778:5782:16021:1990415:5759
5777	peroxisome	11 out of 77 genes, 14.3%	67 out of 6473 background genes, 1.0%	1.36e-08	0	CAT1:PEX6:FOX2:PXP2:POX1-3:FAA21:PEX5:PEX4:PEX1:POT1:PEX13	5829:5758:9277:1990429:5777:5778:5782:16021:1990415:5759
30445	yeast-form cell wall	6 out of 77 genes, 7.8%	56 out of 6473 background genes, 0.9%	0.00263	0	RBE1:WH11:YWP1:PIR1:C5_02110W_A:ALS4	5737:5768:5829:9986:9277:5634:1903561:30445:34399:5576:30446:5886:5621:62040
31907	microbody lumen	3 out of 77 genes, 3.9%	11 out of 6473 background genes, 0.2%	0.01396	0.015	CAT1:POX1-3:POT1	5758:9277:5777:5782:5759
5782	peroxisomal matrix	3 out of 77 genes, 3.9%	11 out of 6473 background genes, 0.2%	0.01396	0.012	CAT1:POX1-3:POT1	5758:9277:5777:5782:5759
31903	microbody membrane	3 out of 77 genes, 3.9%	14 out of 6473 background genes, 0.2%	0.03002	0.01	PEX5:PEX1:PEX13	5829:1990429:5777:5778:16021:1990415
5778	peroxisomal membrane	3 out of 77 genes, 3.9%	14 out of 6473 background genes, 0.2%	0.03002	0.0086	PEX5:PEX1:PEX13	5829:1990429:5777:5778:16021:1990415

## Sheet: GO Downregulated genes 1h
1.5 fold DOWNREGULATED
PROCESS
GOID	GO_term	Cluster frequency	Background frequency	Corrected P-value	False discovery rate	Gene(s) annotated to the term	Directly Annotated GOID List
8643	carbohydrate transport	38 out of 130 genes, 29.2%	585 out of 6473 background genes, 9.0%	1.27e-08	0	HGC1:C1_05160C_A:ZCF23:CPH1:PLB5:HYR1:FRP3:GDH2:DDR48:ACS1:IRO1:C3_02290W_A:OPT6:RFX2:ECE1:AXL2:ARO9:ECM331:MAL31:C5_04940W_A:SAP6:SAP5:C6_03880W_A:C7_00230W_A:HGT12:C7_00630C_A:DPP3:BMT3:CR_01220W_A:GEF2:IDP2:PGA34:CR_04870C_A:SUA72:CFL11:ALS3:CR_07220C_A:CDG1	6974:30448:36178:19538:1900445:43709:19740:44010:5987:44179:7329:33215:9073:44114:2000220:90033:30447:44416:9072:6821:6281:55085:43710:19878:45454:6102:6820:9395:1900231:52391:1990277:71216:7034:6847:1900442:98609:7617:30682:9074:34605:422:51666:6807:15893:45329:19551:1900436:31505:19654:70897:949:6085:321:6715:36244:6623:1900428:44406:1900430:34727:30473:44182:34644:36180:33554:7155:35269:70135:…
71702	organic substance transport	49 out of 130 genes, 37.7%	1458 out of 6473 background genes, 22.5%	0.03068	0.06	HGC1:C1_05160C_A:ZCF23:CPH1:PLB5:SFH5:HYR1:C2_01340W_A:FRP3:YVC1:GDH2:DDR48:ACS1:NGT1:IRO1:SCM3:C3_01820W_A:C3_02290W_A:YSY6:VAM3:OPT6:RFX2:ECE1:AXL2:VAC8:ARO9:ECM331:MAL31:C5_04940W_A:SEC9:PTK2:SAP6:SAP5:C6_03880W_A:C7_00230W_A:HGT12:C7_00630C_A:DPP3:BMT3:CR_01220W_A:GEF2:IDP2:PGA34:CR_04870C_A:SUA72:CFL11:ALS3:CR_07220C_A:CDG1	6974:36178:19538:1900445:43709:19740:44179:7329:6270:33215:71562:30447:9072:6821:6281:55085:46488:42710:45454:6102:52391:11:6468:15914:6847:7617:71459:9074:34605:30968:51666:6807:45329:6887:1900436:71255:1900189:321:86:36244:43161:1900428:44406:30473:44182:33554:7155:35269:70135:7059:6511:44409:1900461:1904659:82:6906:15824:6355:6914:17157:30003:32258:51594:34599:7089:1897:8643:30163:6644:9267:44…
COMPONENT
GOID	GO_term	Cluster frequency	Background frequency	Corrected P-value	False discovery rate	Gene(s) annotated to the term	Directly Annotated GOID List
30312	external encapsulating structure	17 out of 130 genes, 13.1%	266 out of 6473 background genes, 4.1%	0.00212	0	CDC12:PLB5:ADH2:HYR1:DDR48:ECE1:CDC11:ECM331:C5_04940W_A:SUN41:CIP1:SAP6:SAP5:KRE1:UGP1:ALS3:CBP1	72687:5628:9986:32160:5619:46658:144:5881:46809:5886:5621:120104:31105:1903561:5935:5876:30445:30446:62040:5622:5737:131:5940:36391:5938:399:32151:9277:16020:32176:30428:5937:1411:32168:10494:1400:5576
9986	cell surface	13 out of 130 genes, 10.0%	203 out of 6473 background genes, 3.1%	0.02097	0.01	RBT4:PLB5:HYR1:MSB2:DDR48:PGA54:ECM331:SUN41:IHD1:PGA34:KRE1:UGP1:ALS3	9986:46658:16021:30427:5886:5887:1903561:30445:30446:62040:5737:9277:10494:5576
1990526	Ste12p-Dig1p-Dig2p complex	2 out of 130 genes, 1.5%	2 out of 6473 background genes, 0.0%	0.04203	0.02	CPH1:C3_01800C_A	5654:1990526:5634:1990527
5618	cell wall	11 out of 130 genes, 8.5%	163 out of 6473 background genes, 2.5%	0.04227	0.015	CDC12:PLB5:HYR1:DDR48:ECE1:CDC11:ECM331:SUN41:KRE1:UGP1:ALS3	72687:5628:9986:32160:5619:46658:144:5881:5886:5621:120104:31105:1903561:5935:5876:30445:30446:62040:5737:131:5940:36391:5938:399:32151:9277:32176:1411:30428:5937:32168:10494:1400:5576
9277	fungal-type cell wall	11 out of 130 genes, 8.5%	163 out of 6473 background genes, 2.5%	0.04227	0.012	CDC12:PLB5:HYR1:DDR48:ECE1:CDC11:ECM331:SUN41:KRE1:UGP1:ALS3	72687:5628:9986:32160:5619:46658:144:5881:5886:5621:120104:31105:1903561:5935:5876:30445:30446:62040:5737:131:5940:36391:5938:399:32151:9277:32176:1411:30428:5937:32168:10494:1400:5576
5576	extracellular region	12 out of 130 genes, 9.2%	196 out of 6473 background genes, 3.0%	0.05602	0.0167	RBT4:PLB5:HYR1:MSB2:ECE1:VAC8:SUN41:CIP1:SAP6:SAP5:ALS3:MAL2	9986:407:46658:324:16021:329:30427:71563:5887:1903561:30445:30446:62040:5622:71561:9277:16020:5576:45121
71944	cell periphery	29 out of 130 genes, 22.3%	778 out of 6473 background genes, 12.0%	0.06448	0.0143	CDC12:PLB5:ADH2:C1_09210C_A:SFH5:HYR1:SRD1:FRP3:DDR48:NGT1:ECE1:AXL2:CDC11:ECM331:C5_04940W_A:SUN41:CIP1:SEC9:C6_01560W_A:PTK2:SAP6:SAP5:HGT12:LMO1:GEF2:KRE1:UGP1:ALS3:CBP1	72687:5628:9986:32160:5619:46658:144:5881:16021:46809:5886:5621:120104:5887:32153:31105:1903561:5935:5876:30445:30446:62040:5622:5737:131:5829:5940:5739:36391:5938:399:71944:32151:9277:16020:5634:32541:32176:19897:1411:30428:5937:32168:31201:10494:1400:5576
2 fold DOWNREGULATED
PROCESS
GOID	GO_term	Cluster frequency	Background frequency	Corrected P-value	False discovery rate	Gene(s) annotated to the term	Directly Annotated GOID List
8643	carbohydrate transport	17 out of 35 genes, 48.6%	585 out of 6473 background genes, 9.0%	1.59e-07	0	PLB5:HYR1:FRP3:ACS1:OPT6:RFX2:ECE1:ECM331:MAL31:C5_04940W_A:HGT12:BMT3:CR_01220W_A:PGA34:CR_04870C_A:CFL11:ALS3	6623:44406:34727:6974:30448:36178:44182:36180:34644:43709:7155:35269:70135:19740:5987:44179:33215:44409:1904659:43708:30447:1900429:15696:55085:8645:70136:43710:6820:9395:51594:34599:8643:1897:9267:71216:6644:44011:6847:16573:122:98609:30682:34605:6897:15893:51666:422:45329:44419:19654:19427:36170:6508:6085:44407:35690:6878:36244
71702	organic substance transport	19 out of 35 genes, 54.3%	1458 out of 6473 background genes, 22.5%	0.00487	0.02	PLB5:HYR1:FRP3:YVC1:ACS1:NGT1:OPT6:RFX2:ECE1:ECM331:MAL31:C5_04940W_A:HGT12:BMT3:CR_01220W_A:PGA34:CR_04870C_A:CFL11:ALS3	6974:30448:36178:43709:19740:5987:44179:33215:30447:36267:55085:42710:43710:6820:9395:97553:71216:6847:98609:30682:34605:422:51666:15893:45329:19654:1900189:6085:36244:6623:44406:34727:44182:34644:36180:35269:7155:70135:44409:1904659:128:1900429:43708:15696:8645:70136:30003:51594:34599:8643:1897:6644:9267:44011:16573:122:6897:44419:15764:6874:19427:6508:36170:44407:35690:6878
51701	biological process involved in interaction with host	5 out of 35 genes, 14.3%	131 out of 6473 background genes, 2.0%	0.07272	0.1667	HYR1:UEC1:RFX2:ECE1:ALS3	6974:30448:43709:51701:44179:33215:30447:55085:43710:98609:30682:34605:422:15893:44406:44182:34644:33554:7155:44409:43708:1900429:34599:1897:8643:44011:122:6897:44419:44407:6878
44403	biological process involved in symbiotic interaction	5 out of 35 genes, 14.3%	140 out of 6473 background genes, 2.2%	0.09839	0.18	HYR1:UEC1:RFX2:ECE1:ALS3	6974:30448:43709:51701:44179:33215:30447:55085:43710:98609:30682:34605:422:15893:44406:44182:34644:33554:7155:44409:43708:1900429:34599:1897:8643:44011:122:6897:44419:44407:6878
COMPONENT
GOID	GO_term	Cluster frequency	Background frequency	Corrected P-value	False discovery rate	Gene(s) annotated to the term	Directly Annotated GOID List
30312	external encapsulating structure	8 out of 35 genes, 22.9%	266 out of 6473 background genes, 4.1%	0.0015	0	PLB5:ADH2:HYR1:ECE1:ECM331:C5_04940W_A:CIP1:ALS3	5622:5737:9986:9277:16020:46658:1903561:30445:5576:30446:46809:5886:62040
30446	hyphal cell wall	4 out of 35 genes, 11.4%	69 out of 6473 background genes, 1.1%	0.0111	0.01	PLB5:HYR1:ECE1:ALS3	9986:9277:46658:1903561:30445:5576:30446
5618	cell wall	5 out of 35 genes, 14.3%	163 out of 6473 background genes, 2.5%	0.03857	0.0333	PLB5:HYR1:ECE1:ECM331:ALS3	9986:9277:46658:1903561:30445:5576:30446:5886
9277	fungal-type cell wall	5 out of 35 genes, 14.3%	163 out of 6473 background genes, 2.5%	0.03857	0.025	PLB5:HYR1:ECE1:ECM331:ALS3	9986:9277:46658:1903561:30445:5576:30446:5886
71944	cell periphery	11 out of 35 genes, 31.4%	778 out of 6473 background genes, 12.0%	0.04415	0.024	PLB5:ADH2:HYR1:FRP3:NGT1:ECE1:ECM331:C5_04940W_A:CIP1:HGT12:ALS3	5622:5737:9986:9277:16020:5887:46658:1903561:30445:16021:5576:46809:30446:5886:62040
5576	extracellular region	5 out of 35 genes, 14.3%	196 out of 6473 background genes, 3.0%	0.08621	0.0833	PLB5:HYR1:ECE1:CIP1:ALS3	9986:9277:16020:46658:1903561:30445:5576:30446:62040

## Sheet: CELL WALL AND HYPHAL GENES, 1H
Name	gene	product	1hr_control	1hr_crotonate	FDR	AveExpr	P value
orf19.1655	PXP2	Putative acyl-CoA oxidase; enzyme of fatty acid beta-oxidation; induced during macrophage infection; opaque specific transcript; putative peroxisome targeting signal; Spider biofilm induced	0	4.28258	5.53032e-09	7.51354	9.12293e-13
orf19.2725	orf19.2725	Ortholog of Candida albicans WO-1 : CAWG_03525	0	4.01867	0.0195232	-3.09846	0.000564272
orf19.4818	orf19.4818	Protein of unknown function; Spider biofilm induced	0	3.84741	0.0355556	-1.73137	0.00155204
orf19.3209	FGR42	Protein lacking an ortholog in S. cerevisiae; transposon mutation affects filamentous growth	0	3.76565	0.0357076	-2.28352	0.00160162
orf19.1704	FOX3	Putative peroxisomal 3-oxoacyl CoA thiolase; transcript regulated by white-opaque switch; Spider biofilm induced	0	3.68878	7.86421e-07	7.61946	6.48648e-10
orf19.1652	POX1-3	Predicted acyl-CoA oxidase; farnesol regulated; stationary phase enriched protein; Spider biofilm induced	0	3.59684	1.24051e-07	8.89473	6.13909e-11
orf19.6837	FMA1	Putative oxidoreductase; induced by ciclopirox olamine; upregulation correlates with clinical development of fluconazole resistance; Spider biofilm repressed	0	3.55264	2.74263e-06	5.32603	4.92083e-09
orf19.7520	POT1	Putative peroxisomal 3-oxoacyl CoA thiolase; transcript regulated by Nrg1 and Mig1; farnesol regulated; Hap43-repressed	0	3.38457	1.11849e-07	9.66263	3.69017e-11
orf19.3684	orf19.3684	Putative oxidoreductase; Spider biofilm induced	0	3.25741	1.67599e-06	8.35936	2.37652e-09
orf19.6254	ANT1	Peroxisomal adenine nucleotide transporter; role in beta-oxidation of medium-chain fatty acid and peroxisome proliferation; rat catheter biofilm induced	0	3.18444	1.67599e-06	7.96382	2.02629e-09
orf19.3311	IFD3	Putative aldo/keto reductase; Mig1-regulated	0	3.14655	1.57156e-07	6.29833	1.03699e-10
orf19.3618	YWP1	Secreted yeast wall protein; possible role in dispersal in host; mutation increases adhesion and biofilm formation; propeptide; growth phase, phosphate, Ssk1/Ssn6/Efg1/Efh1/Hap43 regulated; mRNA binds She3; flow and Spider biofilm repressed	0	3.10169	1.67599e-06	5.72902	2.48828e-09
orf19.7218	RBE1	Pry family cell wall protein; Rim101, Efg1, Ssn6, alkaline repressed; O-glycosylation; no GPI anchor predicted; ketoconazol induced; regulated by Sef1, Sfu1, Hap4; flow model biofilm induced; rat catheter and Spider biofilm repressed	0	2.80795	0.0126518	2.52218	0.000289319
orf19.1288	FOX2	3-hydroxyacyl-CoA epimerase; fatty acid beta-oxidation; induced by phagocytosis; regulated by Mig1, by white-opaque switch, by DNA methylation; transcriptional activation by oleate requires Ctf1; rat catheter and Spider biofilm induced	0	2.53189	2.74263e-06	8.00961	4.97672e-09
orf19.6838	orf19.6838	Putative protein of unknown function, transcript upregulated in clinical isolates from HIV+ patients with oral candidiasis; Spider biofilm induced	0	2.42384	6.72296e-06	4.82769	1.44174e-08
orf19.4807	orf19.4807	Ortholog(s) have inorganic diphosphatase activity, role in aerobic respiration and mitochondrion localization	0	2.28927	1.13663e-06	6.65562	1.125e-09
orf19.4041	PEX4	Putative peroxisomal ubiquitin conjugating enzyme; regulated by Sef1, Sfu1, and Hap43; rat catheter biofilm induced; Spider biofilm induced	0	2.22698	6.38071e-06	7.90805	1.26309e-08
orf19.3988	orf19.3988	Putative adhesin-like protein; induced by Mnl1 under weak acid stress; rat catheter and Spider biofilm induced	0	2.19489	0.0028101	2.30491	3.33764e-05
orf19.272	FAA21	Predicted acyl CoA synthetase; upregulated upon phagocytosis; transcript regulated by Nrg1 and Mig1	0	2.10897	1.19622e-05	5.86361	2.95996e-08
orf19.7156	FAA2-3	Predicted acyl CoA synthetase	0	1.96373	2.59319e-05	5.23493	7.27223e-08
orf19.6229	CAT1	Catalase; resistance to oxidative stress, neutrophils, peroxide; role in virulence; regulated by iron, ciclopirox, fluconazole, carbon source, pH, Rim101, Ssn6, Hog1, Hap43, Sfu1, Sef1, farnesol, core stress response; Spider biofilm induced	0	1.94133	0.00129068	9.46373	1.03853e-05
orf19.3627	orf19.3627	Ortholog of C. dubliniensis CD36 : Cd36_22640, C. parapsilosis CDC317 : CPAR2_406910, Candida tenuis NRRL Y-1498 : CANTEDRAFT_104937 and Debaryomyces hansenii CBS767 : DEHA2D02706g	0	1.89536	5.74403e-05	4.14042	2.17936e-07
orf19.5612	BMT4	Beta-mannosyltransferase; for elongation of beta-mannose chains on the acid-labile fraction of cell wall phosphopeptidomannan; 9-gene family member; regulated by Tsa1, Tsa1B; flow model biofilm induced; rat catheter biofilm repressed	0	1.85132	0.0119167	2.03865	0.000251624
orf19.2158	NAG3	Putative MFS transporter; similar to Nag4; required for wild-type mouse virulence and cycloheximide resistance; in gene cluster that includes genes encoding enzymes of GlcNAc catabolism; Spider biofilm repressed	0	1.81457	0.000106111	4.5413	4.37607e-07
orf19.1709	orf19.1709	Sterol carrier domain protein; alkaline downregulated; colony morphology-related gene regulation by Ssn6; Spider biofilm induced	0	1.73879	5.19659e-05	7.60265	1.88593e-07
orf19.5205	orf19.5205	Protein of unknown function; Hap43-repressed gene	0	1.70773	0.00140489	5.5262	1.39052e-05
orf19.3548.1	WH11	White-phase yeast transcript; expression in opaques increases virulence/switching; mutant switches as WT; Hap43, hypoxia, ketoconazol induced; required for RPMI biofilm; Bcr1-induced in RPMI a/a biofilm; rat catheter, Spider biofilm induced	0	1.70465	0.00139834	5.30547	1.1995e-05
orf19.5267	orf19.5267	Putative cell wall adhesin-like protein; repressed in core caspofungin response and by alpha pheromone in SpiderM medium; transcript reduced in ace2 mutant; flow model, rat catheter and Spider biofilm repressed	0	1.68978	0.0167496	3.77052	0.000422746
orf19.4682	HGT17	Putative MFS family glucose transporter; 20 members in C. albicans; 12 probable membrane-spanning segments; induced at low (0.2%, compared to 2%) glucose in rich media; Spider biofilm induced	0	1.67146	0.000326863	4.36465	1.67152e-06
orf19.5753	HGT10	Glycerol permease involved in glycerol uptake; member of the major facilitator superfamily; induced by osmotic stress, at low glucose in rich media, during cell wall regeneration; 12 membrane spans; Hap43p-induced gene	0	1.64715	0.0278124	3.94617	0.000965048
orf19.5217	TES1	Putative acyl-CoA thioesterase	0	1.62844	2.73223e-05	4.86484	8.3985e-08
orf19.2638.1	orf19.2638.1	Ortholog of C. parapsilosis CDC317 : CPAR2_502070, Candida tenuis NRRL Y-1498 : CANTEDRAFT_115402, Lodderomyces elongisporus NRLL YB-4239 : LELG_04205 and Debaryomyces hansenii CBS767 : DEHA2E22660g	0	1.60288	0.00219918	3.82979	2.36531e-05
orf19.2849	AQY1	Aquaporin water channel; osmotic shock resistance, WT freeze tolerance; virulent in mice; flucytosine repressed; flow model/RPMI/Spider/rat catheter biofilm induced; required for RPMI biofilm formation; Bcr1-induced in a/a RPMI biofilms	0	1.59542	0.0332975	1.09529	0.00134025
orf19.54	RHD1	Putative beta-mannosyltransferase required for the addition of beta-mannose to the acid-labile fraction of cell wall phosphopeptidomannan; 9-gene family memebr; regulated on yeast-hypha and white-opaque switches; Spider biofilm repressed	0	1.57585	0.0439767	1.70099	0.00244162
orf19.220	PIR1	1,3-beta-glucan-linked cell wall protein; N-mannosylated, O-glycosylated by Pmt1; cell wall defect in het mutant; Hog1/fluconazole/hypoxia induced; iron/Efg1/Plc1/temp regulated; flow model biofilm induced; hyphal, Spider biofilm repressed	0	1.57204	0.000311551	4.24741	1.54182e-06
orf19.2883	CSO99	Protein of unknown function; Hap43-repressed gene; protein not conserved in S. cerevisiae	0	1.52274	0.000180175	6.22445	8.61941e-07
orf19.4211	FET3	Multicopper oxidase; for growth in low iron, prostaglandin E2 synthesis; ketoconazole/caspofungin/amphotericin B repressed; Sef1/Sfu1/Hap43 regulated; reports differ if functional homolog of ScFet3; rat catheter and Spider biofilm induced	0	1.51647	0.0303616	2.14689	0.001125
orf19.7288	orf19.7288	Protein with predicted oxidoreductase and dehydrogenase domains; Hap43-repressed; Spider biofilm induced	0	1.49345	0.00115484	5.97781	8.38219e-06
orf19.633	CRG1	Methyltransferase involved in sphingolipid homeostasis, methylates a drug cantharidin; decreased expression in hyphae compared to yeast; expression regulated during planktonic growth; flow model biofilm induced; Hap43-repressed gene	0	1.47878	0.000148152	5.87356	6.84303e-07
orf19.4287	orf19.4287	Putative oxidoreductase; Hap43-repressed gene; clade-associated gene expression	0	1.46848	0.000127764	5.89144	5.69059e-07
orf19.6460	PEX1	Ortholog(s) have ATPase activity, protein heterodimerization activity, role in fatty acid metabolic process, protein import into peroxisome matrix, receptor recycling and cytosol, peroxisomal membrane localization	0	1.43495	3.14039e-05	6.13842	1.0879e-07
orf19.3029	orf19.3029	Predicted 3-hydroxyisobutyryl-CoA hydrolase; mitochondrially localized; Spider biofilm induced	0	1.43344	0.00129936	8.18674	1.07173e-05
orf19.692	orf19.692	Protein of unknown function; Hap43-repressed gene; rat catheter and Spider biofilm induced	0	1.40436	0.00155116	5.40777	1.57559e-05
orf19.3954.1	orf19.3954.1	Ortholog of C. parapsilosis CDC317 : CPAR2_101170, Candida tenuis NRRL Y-1498 : CANTEDRAFT_113855, Debaryomyces hansenii CBS767 : DEHA2G20240g and Pichia stipitis Pignal : psti_CGOB_00174	0	1.37665	0.0195232	4.41525	0.000568012
orf19.3573	PEX6	Ortholog(s) have ATPase activity, protein heterodimerization activity, role in fatty acid metabolic process, protein import into peroxisome matrix, receptor recycling, replicative cell aging and cytosol, nucleus, peroxisome localization	0	1.31651	0.000731393	6.74974	4.46413e-06
orf19.4216	orf19.4216	Putative heat shock protein; decreased expression in hyphae; transcription is increased in populations of cells exposed to fluconazole over multiple generations; overexpression increases resistance to farnesol and azoles	0	1.31104	0.000576931	7.50858	3.14067e-06
orf19.2468	orf19.2468	Ortholog(s) have trans-aconitate 3-methyltransferase activity and cytosol, nucleus localization	0	1.29684	0.0253121	3.17356	0.000835107
orf19.4688	DAG7	Secretory protein; a-specific, alpha-factor induced; mutation confers hypersensitivity to toxic ergosterol analog; fluconazole-induced; induced during chlamydospore formation in C. albicans and C. dubliniensis	0	1.2916	0.0019375	3.01183	2.04553e-05
orf19.5565	orf19.5565	Putative 3-hydroxyisobutyrate dehydrogenase; rat catheter and Spider biofilm induced	0	1.26563	0.00109008	7.47762	7.12175e-06
orf19.1985	orf19.1985	Has aminoglycoside phosphotransferase and protein kinase domains; rat catheter and flow model biofilm induced	0	1.24417	0.00114344	6.4178	7.92224e-06
orf19.1181	orf19.1181	Has domain(s) with predicted catalytic activity and membrane localization	0	1.19036	0.0406555	2.03908	0.00214551
orf19.6902	DBP7	Putative ATP-dependent DEAD-box RNA helicase; Hap43-induced; rat catheter biofilm induced	0	1.18397	0.0126518	6.21563	0.000293337
orf19.6317	ADE6	5-Phosphoribosylformyl glycinamidine synthetase; adenine biosynthesis; not induced in GCN response, in contrast to S. cerevisiae Ade6; protein in stationary phase yeast-form cultures; flow model and rat catheter biofilm repressed	0	1.1686	0.00536843	5.61566	7.61605e-05
orf19.2599	CRC1	Mitochondrial carnitine carrier protein	0	1.15669	0.00903517	8.50367	0.000157989
orf19.371	orf19.371	Ortholog of C. dubliniensis CD36 : Cd36_40110, C. parapsilosis CDC317 : CPAR2_402300, Candida tenuis NRRL Y-1498 : CANTEDRAFT_94507 and Debaryomyces hansenii CBS767 : DEHA2F05588g	0	1.14757	0.0133058	5.80732	0.000311684
orf19.7282	PEX13	Protein required for peroxisomal protein import mediated by PTS1 and PTS2 targeting sequences; transcript induced in an RHE model of oral candidiasis; Hap43-repressed gene	0	1.14446	0.00140489	6.12297	1.3841e-05
orf19.7279.1	orf19.7279.1	Protein of unknown function; Spider biofilm induced	0	1.1431	0.0254381	8.15295	0.000847655
orf19.6090	orf19.6090	Putative nucleolar protein with a predicted role in pre-rRNA processing and ribosome biogenesis; repressed by nitric oxide; required for flow model biofilm formation; Spider biofilm repressed	0	1.13531	0.0090423	7.59805	0.000160126
orf19.1308	orf19.1308	Predicted membrane transporter, member of the drug:proton antiporter (14 spanner) (DHA2) family, major facilitator superfamily (MFS)	0	1.12821	0.0090423	4.68047	0.000161097
orf19.3610	orf19.3610	Protein of unknown function; upregulation correlates with clinical development of fluconazole resistance; regulated by Sef1, Sfu1, and Hap43	0	1.12589	0.00474667	5.93999	6.49907e-05
orf19.6236	NOP6	Putative ortholog of S. cerevisiae Nop6; role in ribosomal small subunit biogenesis; Spider biofilm induced	0	1.11668	0.0290376	4.62356	0.00104903
orf19.6070	ENA2	Putative sodium transporter; induced by ciclopirox olamine; alkaline induced by Rim101; repressed by high-level peroxide stress; induced in oral candidiasis clinical isolates; possibly essential gene; rat catheter and Spider biofilm induced	0	1.11147	0.00122607	6.47271	9.506e-06
orf19.6596	orf19.6596	Putative esterase; possibly transcriptionally regulated by Tac1; induced by Mnl1 under weak acid stress; protein present in exponential and stationary growth phase yeast cultures; Spider biofilm repressed	0	1.10086	0.000716336	7.60101	4.13589e-06
orf19.3442	orf19.3442	Putative oxidoreductase; Hap43-repressed gene	0	1.09584	0.00287849	5.41974	3.46634e-05
orf19.6817	FCR1	Transcription factor; repressor of fluconazole/ketoconazole/brefeldin A resistance; Tn mutation enhances filamentation; partially rescues S. cerevisiae pdr1 pdr3 fluconazole sensitivity; rat catheter biofilm induced/Spider biofilm repressed	0	1.09206	0.0117948	4.18329	0.000247103
orf19.5640	PEX5	Pex5p family protein; required for PTS1-mediated peroxisomal protein import, fatty acid beta-oxidation; similar to S. cerevisiae Pas10p peroxisomal targeting receptor; macrophage/pseudohyphal-repressed; Hap43p-repressed	0	1.07293	0.0371501	7.61475	0.00173811
orf19.1287	orf19.1287	Protein of unknown function; flow model biofilm induced; Spider biofilm induced	0	1.0677	0.0303616	5.01908	0.00115102
orf19.3803	MNN22	Alpha-1,2-mannosyltransferase; required for normal cell wall mannan; regulated by Tsa1, Tsa1B at 37 deg; repressed in core stress response; NO, Hog1 induced; confers sensitivity to cell wall perturbing agents; Spider biofilm repressed	0	1.04586	0.00155814	4.54651	1.61931e-05
orf19.4555	ALS4	GPI-anchored adhesin; role in adhesion, germ tube induction; growth, temperature regulated; expressed during infection of human buccal epithelial cells; repressed by vaginal contact; biofilm induced; repressed during chlamydospore formation	0	1.03912	0.00140489	6.12432	1.30822e-05
orf19.3605	PEX17	Putative peroxin	0	1.01916	0.000720513	6.2106	4.27886e-06
orf19.4763	orf19.4763	Protein of unknown function; possibly membrane bound; mutants are viable; rat catheter biofilm repressed	0	1.01558	0.00307372	5.66364	3.75214e-05
orf19.3138	NOP1	Nucleolar protein; flucytosine induced; Hap43-induced; Spider biofilm repressed	0	1.01397	0.00310077	8.96659	3.83632e-05
orf19.4093	PES1	Pescadillo homolog required for yeast cell growth, lateral yeast growth on filamentous cells and virulence in mice; hyphal cells grow normally in mutant; mutation confers hypersensitivity to 5-fluorocytosine, 5-fluorouracil, tubercidin	0	1.01102	0.026497	6.42628	0.000891685
orf19.59	REI1	Putative cytoplasmic pre-60S factor; Hap43-induced; repressed by prostaglandins	0	1.00771	0.00618166	6.3315	9.07568e-05
orf19.809	orf19.809	Ortholog(s) have role in maturation of LSU-rRNA from tricistronic rRNA transcript (SSU-rRNA, 5.8S rRNA, LSU-rRNA) and nucleolus, preribosome localization	0	1.00436	0.0371501	4.79148	0.00174605
orf19.920	RMT2	Minor protein arginine methyltransferases (PRMT) involved in methylation of arginine residues	0	1.00304	0.040428	4.71716	0.00209409
orf19.7150	NRG1	Transcription factor/repressor; regulates chlamydospore formation/hyphal gene induction/virulence and rescue/stress response genes; effects both Tup1 dependent and independent regulation; flow model biofilm induced; Spider biofilm repressed	0	1.00186	0.00379771	6.42302	5.04337e-05
orf19.3778	orf19.3778	Protein with a predicted role in ribosome biogenesis; mutation confers hypersensitivity to 5-fluorocytosine (5-FC), 5-fluorouracil (5-FU); repressed in core stress response; repressed by prostaglandins; Hap43-induced	0	0.998541	0.00274773	6.98205	3.21822e-05
orf19.5805	DLD1	Putative D-lactate dehydrogenase; white cell-specific trancript; colony morphology-related gene regulation by Ssn6; Hap43-repressed; rat catheter biofilm induced; Spider biofilm repressed	0	0.988741	0.00155116	4.98652	1.58647e-05
orf19.5731	PAD1	Putative phenylacrylic acid decarboxylase; repressed by Rgt1p	0	0.986781	0.0224597	3.23139	0.000696541
orf19.4591	CAT2	Major carnitine acetyl transferase; intracellular acetyl-CoA transport; localized in peroxisomes and mitochondria; induced in macrophages; Hog1-repressed; stationary phase enriched; farnesol-upregulated in biofilm; Spider biofilm induced	0	0.980199	0.00379771	7.29912	5.05856e-05
orf19.6577	FLU1	Multidrug efflux pump of the plasma membrane; MDR family member of the MFS (major facilitator superfamily) of transporters; involved in histatin 5 efflux; fungal-specific (no human/murine homolog)	0	0.97147	0.00488549	4.77544	6.76973e-05
orf19.3606	orf19.3606	Ortholog of S. cereviae Sna4 vacuolar outer membrane protein that plays a role in sensitivity to NA+; induced by Mnl1 under weak acid stress	0	0.961429	0.0121276	6.15158	0.000262078
orf19.7215	orf19.7215	Nucleolar protein; component of the small subunit processome containing the U3 snoRNA; involved in pre-18S rRNA processing; flow model biofilm repressed	0	0.95623	0.0206611	8.84099	0.000616901
orf19.1886	RCL1	Putative U3-containing 90S preribosome processome complex subunit; Hap43-induced; essential; S. cerevisiae ortholog is essential; represses in core stress response;	0	0.954519	0.00903517	6.40403	0.000152674
orf19.1805	PEX14	Ortholog(s) have peroxisome matrix targeting signal-1 binding, peroxisome matrix targeting signal-2 binding, protein binding, bridging activity	0	0.951864	0.00917196	6.90688	0.000167946
orf19.1091	NOP8	Ortholog of S. cereviiae Nop8; has a role in ribosomal large subunit biogenesis; rat catheter and Spider biofilm induced	0	0.950411	0.0405506	5.15773	0.00211594
orf19.6298	SPB4	Putative ATP-dependent RNA helicase; flucytosine repressed; Spider biofilm induced	0	0.941335	0.0402925	5.95413	0.00207378
orf19.638	FDH1	Formate dehydrogenase; oxidizes formate to CO2; Mig1 regulated; induced by macrophages; fluconazole-repressed; repressed by Efg1 in yeast, not hyphal conditions; stationary phase enriched; rat catheter and Spider biofilm induced	0	0.938093	0.0191488	9.37798	0.000514888
orf19.6316.4	orf19.6316.4	Protein of unknown function; Hap43-induced; rat catheter and Spider biofilm induced	0	0.934817	0.00414933	6.05905	5.61275e-05
orf19.512	orf19.512	Ortholog of S. cerevisiae Kre33; essential; S. cerevisiae ortholog is essential and is required for biogenesis of the small ribosomal subunit	0	0.931492	0.0448703	5.89756	0.00256106
orf19.6660	orf19.6660	Protein of unknown function; mRNA binds to She3; Hap43-repressed; rat catheter and flow model biofilm induced	0	0.928632	0.0208244	5.11656	0.000628648
orf19.4737	TPO3	Putative polyamine transporter; MFS-MDR family; induced by Sfu1, regulated upon white-opaque; decreased expression in hyphae vs yeast-form cells; regulated by Nrg1; Spider biofilm repressed	0	0.925625	0.0445497	4.1779	0.00252413
orf19.5850	NOC2	Putative nucleolar complex protein; Hap43-induced; transposon mutation affects filamentous growth; mutation confers hypersensitivity to 5-fluorouracil (5-FU), tubercidin (7-deazaadenosine); repressed in core stress response	0	0.921462	0.00783402	6.82503	0.000125355
orf19.4268	UTP13	Putative U3 snoRNA-associated protein; Hap43-induced; repressed in core stress response; physically interacts with TAP-tagged Nop1	0	0.909642	0.00903517	7.13537	0.000154015
orf19.1164	GAR1	Putative H/ACA snoRNP pseudouridylase complex protein; mutation confers hypersensitivity to tubercidin (7-deazaadenosine); macrophage/pseudohyphal-induced; Spider biofilm repressed	0	0.908776	0.00313611	8.67206	3.93178e-05
orf19.3159	UTP20	Putative snoRNA-binding protein; S. cerevisiae Utp20 ortholog; likely essential for growth; repressed in core stress response; mutation confers resistance to 5-fluorocytosine (5-FC) and parnafungin	0	0.903219	0.017027	5.17119	0.000436267
orf19.1642	orf19.1642	Ortholog of S. cerevisiae Loc1, a nuclear protein involved in asymmetric localization of ASH1 mRNA in S. cerevisiae; Hap43-induced gene; Spider biofilm induced	0	0.899765	0.0371501	4.21681	0.00175271
orf19.1756	GPD1	Glycerol-3-phosphate dehydrogenase; glycerol biosynthesis; regulated by Efg1; regulated by Tsa1, Tsa1B under H2O2 stress conditions; Sflow model and Spider biofilm induced	0	0.897781	0.00911274	6.3917	0.000165358
orf19.2607	orf19.2607	Protein of unknown function; Spider biofilm induced	0	0.896524	0.0253203	4.85512	0.000839553
orf19.1633	UTP4	Putative U3 snoRNA-associated protein; Hap43-induced; physically interacts with TAP-tagged Nop1; Spider biofilm induced	0	0.888948	0.00561918	7.2858	8.15718e-05
orf19.5061	ADE5,7	Phosphoribosylamine-glycine ligase and phosphoribosylformylglycinamidine cyclo-ligase; interacts with Vps34p; required for hyphal growth and virulence; flucytosine induced; not induced in GCN response, in contrast to S. cerevisiae ortholog	0	0.88867	0.00770734	7.5971	0.000122056
orf19.6445	ECI1	Protein similar to S. cerevisiae Eci1p, which is involved in fatty acid oxidation; transposon mutation affects filamentous growth; expression is regulated upon white-opaque switching	0	0.884455	0.037179	8.31108	0.00178269
orf19.3665	SET6	Ortholog of S. cerevisiae Set6, a SET domain protein of unknown function; Hap43-induced; rat catheter and Spider biofilm induced	0	0.883594	0.0104029	4.73843	0.000202591
orf19.1578	orf19.1578	Ortholog of S. cereviaie Rrp5, an RNA binding protein involved in synthesis of 18S and 5.8S rRNAs; Hap43-induced gene	0	0.883306	0.0142202	7.32498	0.00034014
orf19.4697	MDN1	Putative midasin, a very large dynein-related AAA-type ATPase; induced during the mating process	0	0.881965	0.00561918	5.3133	8.1196e-05
orf19.4815	YTM1	Protein similar to S. cerevisiae Ytm1p, which is involved in biogenesis of the large ribosomal subunit; transposon mutation affects filamentous growth; protein level decreases in stationary phase cultures; Hap43p-induced gene	0	0.876396	0.0445497	5.96596	0.00252806
orf19.3884	FGR50	Protein lacking an ortholog in S. cerevisiae; transposon mutation affects filamentous growth; Spider biofilm repressed	0	0.875696	0.0457648	3.27889	0.00264231
orf19.7284	ASR2	Adenylyl cyclase and stress responsive protein; induced in cyr1 or ras1 mutant; stationary phase enriched protein; Spider biofilm induced	0	0.872678	0.0188419	4.33625	0.000496131
orf19.6955	HBR3	Essential protein; regulated by hemoglobin; S. cerevisiae ortholog is essential; Hap43p-induced gene	0	0.867501	0.0195232	7.2275	0.000564182
orf19.5032	SIM1	Adhesin-like protein; involved in cell wall maintenance, redundant with Sun41; possibly secreted; macrophage-repressed; repressed by Rim101, Cyr1, Ras1; Spider biofilm induced	0	0.863986	0.0104029	7.42909	0.000205862
orf19.7197	orf19.7197	Putative intranuclear transport and DNA replication mediator; heterozygous null mutant exhibits resistance to parnafungin in the C. albicans fitness test; Spider biofilm induced	0	0.858868	0.0195232	7.69393	0.000557375
orf19.2671	orf19.2671	Protein with a predicted FAD-dependent pyridine nucleotide reductase domains; putative oxidoreductase; Plc1-regulated; possibly an essential gene, disruptants not obtained by UAU1 method	0	0.856588	0.0121276	5.19584	0.000261562
orf19.5106	DIP2	Putative small ribonucleoprotein complex; Tn mutation affects filamentous growth; physically interacts with TAP-tagged Nop1; heterozygous null mutant exhibits resistance to parnafungin; Hap43-induced gene; Spider biofilm induced	0	0.853804	0.0379855	7.18035	0.00184226
orf19.1306	orf19.1306	Ortholog(s) have cytosol, nucleus localization	0	0.833577	0.0381738	4.97152	0.00190177
orf19.1857	orf19.1857	Putative L-azetidine-2-carboxylic acid acetyltransferase; mutants are viable	0	0.83232	0.024323	6.74458	0.000767865
orf19.2686	orf19.2686	Ortholog(s) have carboxypeptidase activity, role in nitrogen compound metabolic process, proteolysis involved in cellular protein catabolic process and fungal-type vacuole lumen localization	0	0.825114	0.03453	6.54312	0.00144393
orf19.1305	orf19.1305	Ortholog(s) have tRNA (guanine) methyltransferase activity, role in tRNA methylation and mitochondrial matrix, nucleus localization	0	0.82478	0.0288818	5.75553	0.00102313
orf19.443	orf19.443	Ortholog(s) have DNA-directed RNA polymerase activity, RNA polymerase III activity and role in tRNA transcription from RNA polymerase III promoter, transcription initiation from RNA polymerase III promoter	0	0.821367	0.0371501	5.11012	0.00171054
orf19.3810	orf19.3810	Ortholog(s) have methylenetetrahydrofolate dehydrogenase (NAD+) activity, role in folic acid-containing compound biosynthetic process, one-carbon metabolic process, purine nucleobase biosynthetic process and cytosol, nucleus localization	0	0.811558	0.0303616	6.57081	0.00110683
orf19.5912	MAK21	Putative 66S pre-ribosomal particle subunit; mutation confers hypersensitivity to tubercidin (7-deazaadenosine)	0	0.804944	0.0180844	5.77254	0.000468369
orf19.3478	NIP7	Putative nucleolar protein with role in ribosomal assembly; hyphal-induced; Hap43-induced; Spider biofilm induced	0	0.804628	0.0303616	5.99226	0.00115309
orf19.2998	TSR2	Protein with a predicted role in pre-rRNA processing; repressed by prostaglandins	0	0.80366	0.0362942	5.17412	0.00164579
orf19.3015	ARX1	Putative ribosomal large subunit biogenesis protein; repressed in core stress response; repressed by prostaglandins	0	0.794727	0.0288818	7.32874	0.00102911
orf19.7600	FDH3	Glutathione-dependent formaldehyde dehydrogenase; glycine catabolism; repressed by Efg1 in yeast, not hyphal growth conditions; induced by Mnl1 under weak acid stress; Spider biofilm repressed	0	0.792313	0.0126518	9.24367	0.000286839
orf19.5465	orf19.5465	Ortholog(s) have first spliceosomal transesterification activity, role in generation of catalytic spliceosome for first transesterification step and U2-type catalytic step 1 spliceosome, mitotic spindle pole body localization	0	0.792123	0.0195232	4.64701	0.000570045
orf19.787.1	orf19.787.1	Protein of unknown function; ORF added to Assembly 21 based on comparative genome analysis; protein detected by mass spec in stationary phase cultures	0	0.783416	0.0406555	7.36467	0.00214182
orf19.1030	orf19.1030	Putative peptidyl-prolyl cis-trans isomerase	0	0.783409	0.0351321	7.10925	0.00149523
orf19.3783	orf19.3783	Protein of unknown function; rat catheter biofilm induced	0	0.778432	0.0126518	4.75643	0.000294276
orf19.1124.2	orf19.1124.2	Ortholog(s) have diphthine synthase activity, role in peptidyl-diphthamide biosynthetic process from peptidyl-histidine and cytosol, nucleus localization	0	0.776853	0.0275094	6.38634	0.000938647
orf19.494	orf19.494	Putative RNA-binding protein; role in assembly of box H/ACA snoRNPs and thus pre-rRNA processing; Spider biofilm induced	0	0.775564	0.0159973	6.10961	0.000388591
orf19.4029	orf19.4029	Ortholog(s) have role in ribosomal large subunit assembly and cytosolic ribosome, nucleus localization	0	0.773703	0.0357076	6.96872	0.00160219
orf19.6175	orf19.6175	Putative 35S rRNA processing protein; Hap43-induced; repressed by prostaglandins; Spider biofilm induced	0	0.771975	0.0265285	5.81401	0.00089712
orf19.7154	UTP18	Putative U3 snoRNA-associated protein; Hap43-induced; repressed in core stress response; physically interacts with TAP-tagged Nop1	0	0.76832	0.0104029	6.63777	0.000207646
orf19.2017	orf19.2017	Ortholog(s) have RNA polymerase I activity and role in regulation of cell size, transcription elongation from RNA polymerase I promoter, transcription of nuclear large rRNA transcript from RNA polymerase I promoter	0	0.767176	0.0303616	8.37422	0.00117099
orf19.4651	PGA53	GPI-anchored cell surface protein of unknown function; greater mRNA abundance observed in a cyr1 homozygous null mutant than in wild type	0	0.766461	0.00903517	6.16328	0.00015739
orf19.2917	orf19.2917	Putative GTPase; heterozygous null mutant exhibits resistance to parnafungin in the C. albicans fitness test; Hap43p-induced gene	0	0.76618	0.0163701	6.39642	0.000402367
orf19.2594	orf19.2594	Ortholog(s) have RNA polymerase I activity, role in transcription of nuclear large rRNA transcript from RNA polymerase I promoter and DNA-directed RNA polymerase I complex, cytosol localization	0	0.765364	0.0340869	5.13616	0.00138327
orf19.5198	NOP4	Putative nucleolar protein; Hap43-induced; mutation confers hypersensitivity to 5-fluorocytosine (5-FC), 5-fluorouracil (5-FU), and tubercidin (7-deazaadenosine); represses in core stress response	0	0.765295	0.0240325	5.42442	0.000749283
orf19.7062	RPA135	Putative RNA polymerase I subunit A135; repressed by prostaglandins	0	0.764429	0.0484229	7.31663	0.00293158
orf19.3393	orf19.3393	Putative DEAD-box helicase; Hap43-induced; Spider biofilm induced	0	0.763471	0.0387316	7.12819	0.00195511
orf19.526	NHP2	Putative H/ACA snoRNP protein; macrophage/pseudohyphal-induced	0	0.761868	0.03453	6.76141	0.00144682
orf19.3303	orf19.3303	Ortholog(s) have tRNA methyltransferase activity, role in tRNA methylation, wybutosine biosynthetic process and cytosol, mitochondrion, nucleus localization	0	0.761113	0.0355556	5.57353	0.00153713
orf19.500	orf19.500	Ortholog(s) have tRNA (adenine-N1-)-methyltransferase activity, role in tRNA methylation and nucleus, tRNA (m1A) methyltransferase complex localization	0	0.75779	0.0371501	5.85698	0.00173157
orf19.3962	HAS1	Functional homolog of S. cerevisiae Has1p, which is a nucleolar protein of the DEAD-box ATP-dependent RNA helicase family that is involved in biogenesis of the ribosome, particularly the small (40S) subunit; caspofungin-downregulated	0	0.755669	0.0188419	6.78291	0.000497926
orf19.4492	orf19.4492	Ortholog(s) have role in nuclear division, rRNA processing and mitotic spindle pole body, nuclear periphery, nucleolus, preribosome, large subunit precursor localization	0	0.75451	0.0381738	7.16101	0.00188938
orf19.2772	HOS3	Histone deacetylase; similar to S. cerevisiae Hos3p; greater expression and longer mRNA in white cells, compared to opaque cells; has conserved deacetylation motif	0	0.751256	0.0381738	4.51254	0.00189566
orf19.2021	HGT8	High-affinity glucose transporter of the major facilitator superfamily; 20 members in the C. albicans glucose transporter family; 12 probable membrane-spanning segments; gene has intron; expressed in rich medium; flow model biofilm induced	0	0.749392	0.0419895	4.21957	0.0022581
orf19.1791	orf19.1791	Putative protein with a predicted role in 60S ribosomal subunit biogenesis; Hap43p-induced gene; ortholog of S. cerevisiae MAK11	0	0.748916	0.0278124	6.25325	0.000964376
orf19.3523	CRK1	Protein kinase of the Cdc2 subfamily involved in hyphal development, virulence; promotes hyphal development independently of Cph1 and Efg1; functionally complements pheromone hypersensitivity of S. cerevisiae sgv1 mutant; Hap43p-repressed	0	0.74538	0.0469665	4.26783	0.0027752
orf19.2360	URA2	Putative bifunctional carbamoylphosphate synthetase-aspartate transcarbamylase; flucytosine induced; macrophage/pseudohyphal-induced; 5'-UTR intron; flow model biofilm repressed	0	0.741517	0.0498649	5.84882	0.00306
orf19.3066	ENG1	Endo-1,3-beta-glucanase; ortholog of S. cerevisiae Dse4 needed for cell separation; caspofungin, fluconazole repressed; repressed by alpha pheromone in SpiderM medium; flow model biofilm induced; rat catheter biofilm repressed	0	0.740049	0.0344467	5.35064	0.00142641
orf19.4610	orf19.4610	Predicted metallocarboxypeptidase; role in proteolysis; rat catheter biofilm repressed	0	0.733238	0.0463516	4.59885	0.00268383
orf19.3275	orf19.3275	Ortholog of C. dubliniensis CD36 : Cd36_25870, C. parapsilosis CDC317 : CPAR2_804000, Candida tenuis NRRL Y-1498 : CANTEDRAFT_115661 and Debaryomyces hansenii CBS767 : DEHA2B05852g	0	0.731762	0.0250258	5.19009	0.000813277
orf19.5639	HIS4	Multifunctional enzyme that catalyzes three steps of histidine biosynthesis, with phosphoribosyl-AMP cyclohydrolase, phosphoribosyl-ATP diphosphatase, and histidinol dehydrogenase activities; required for wild-type adhesion to human calls	0	0.730701	0.0110267	7.55076	0.000221917
orf19.4191	RLP24	Putative ribosomal protein; Hap43-induced; essential gene; heterozygous mutation confers hypersensitivity to 5-fluorocytosine (5-FC), 5-fluorouracil (5-FU), and tubercidin (7-deazaadenosine); Spider biofilm induced	0	0.724861	0.0401749	6.21771	0.00204785
orf19.4173	orf19.4173	Ortholog(s) have role in peptidyl-diphthamide biosynthetic process from peptidyl-histidine and cytosol localization	0	0.724016	0.0371501	5.1785	0.00171373
orf19.4326	orf19.4326	Ortholog(s) have role in mRNA cis splicing, via spliceosome, maturation of 5S rRNA and U4/U6 x U5 tri-snRNP complex localization	0	0.722409	0.0469665	4.01255	0.00276413
orf19.7657	POP3	Putative RNase MRP and nuclear RNase P component; decreased repressed by prostaglandins; Spider biofilm induced	0	0.719908	0.00742741	5.96353	0.000113947
orf19.18	IMH3	Inosine monophosphate (IMP) dehydrogenase; enzyme of GMP biosynthesis; target of mycophenolic acid and mizoribine monophosphate; antigenic during infection; repressed in core stress response; snoRNA snR54 encoded within IMH3 intron	0	0.718215	0.0284652	9.17043	0.00100018
orf19.4824	orf19.4824	Planktonic growth-induced gene	0	0.717958	0.0208244	4.52297	0.000628399
orf19.5170	ENA21	Predicted P-type ATPase sodium pump; Gcn4p-regulated; flucytosine, amphotericin B, or ketoconazole-induced; osmotic stress-induced; overlaps orf19.5170.1, which is annotated as a blocked reading frame; Spider biofilm induced	0	0.717511	0.0381738	8.54379	0.00187465
orf19.3341	orf19.3341	Putative tRNA-Arg synthetase; essential; genes encoding ribosomal subunits, translation factors, and tRNA synthetases are downregulated upon phagocytosis by murine macrophage; downregulated by growth in the mouse cecum	0	0.716499	0.0117948	7.95026	0.000245797
orf19.3300	ZPR1	Protein with putative zinc finger; regulated by Gcn4p; repressed in response to amino acid starvation (3-aminotriazole treatment); upregulation correlates with clinical development of fluconazole resistance	0	0.713774	0.0126518	7.09262	0.000285243
orf19.4040	ILV3	Dihydroxyacid dehydratase; repressed by nitric oxide; macrophage-induced protein; protein in exponential and stationary growth phase; Sef1, Sfu1p, Hap43-regulated; farnesol-repressed; flow model biofilm induced; Spider biofilm repressed	0	0.711655	0.0223243	8.36245	0.000688659
orf19.6234	orf19.6234	Putative U2 snRNP component; mutation confers hypersensitivity to 5-fluorocytosine (5-FC), 5-fluorouracil (5-FU), and tubercidin (7-deazaadenosine); Hap43-induced, Spider biofilm induced	0	0.710528	0.0216833	6.40638	0.000658155
orf19.3553	RPF2	Putative pre-rRNA processing protein; Hap43p-induced gene; mutation confers hypersensitivity to 5-fluorocytosine (5-FC), 5-fluorouracil (5-FU), and tubercidin (7-deazaadenosine)	0	0.707403	0.0455121	6.67673	0.00261271
orf19.4948	REX3	Ortholog(s) have 3'-5'-exoribonuclease activity and role in U5 snRNA 3'-end processing, exonucleolytic trimming to generate mature 3'-end of 5.8S rRNA from tricistronic rRNA transcript (SSU-rRNA, 5.8S rRNA, LSU-rRNA)	0	0.705363	0.0473566	3.92554	0.00281233
orf19.5750	SHM2	Cytoplasmic serine hydroxymethyltransferase; complements glycine auxotrophy of S. cerevisiae shm1 shm2 gly1-1 mutant; antigenic; farnesol-upregulated in biofilm; stationary-phase enriched protein; rat catheter and Spider biofilm repressed	0	0.705191	0.00883661	8.41099	0.00014577
orf19.1153	GAD1	Putative glutamate decarboxylase; alkaline, macrophage-downregulated gene; amphotericin B induced; induced by Mnl1 under weak acid stress; stationary phase enriched protein; rat catheter biofilm repressed	0	0.701149	0.0454399	6.76515	0.00260106
orf19.4506	LYS22	Putative homocitrate synthase; repressed by nitric oxide and by hypoxia; protein level decreases in stationary phase cultures; induced by ketoconazole, Spider biofilm induced; flow model biofilm repressed	0	0.700712	0.0200038	6.85326	0.000593975
orf19.3160	HSP12	Heat-shock protein; induced by osmotic/oxidative/cadmium stress, fluphenazine treatment, low iron, CDR1 and CDR2 overexpression, or ssn6 or ssk1 null mutation; overexpression increases resistance to farnesol and azoles	0	0.69804	0.0194834	8.24688	0.000546385
orf19.4870	DBP3	Putative ATP-dependent DEAD-box RNA helicase; Hap43-induced; repressed by prostaglandins; Spider biofilm induced	0	0.696528	0.0483027	5.82357	0.00291093
orf19.1233	ADE4	Putative phosphoribosylpyrophosphate amidotransferase; flucytosine induced	0	0.695291	0.030411	7.81095	0.00118393
orf19.7569	SIK1	Putative U3 snoRNP protein; Hap43p-induced gene; physically interacts with TAP-tagged Nop1p	0	0.69318	0.0357076	7.91142	0.00158975
orf19.3870	ADE13	Adenylosuccinate lyase; enzyme of adenine biosynthesis; soluble protein in hyphae; not induced during GCN response, in contrast to the S. cerevisiae ortholog; repressed by nitric oxide	0	0.685632	0.0195232	8.50993	0.000558908
orf19.7366	orf19.7366	Ortholog(s) have S-adenosylmethionine-dependent methyltransferase activity and nucleolus localization	0	0.681877	0.0419448	6.3147	0.00224185
orf19.4760	orf19.4760	Putative protein-histidine N-methyltransferase; Spider biofilm induced	0	0.67899	0.0344467	6.68269	0.00142091
orf19.962	orf19.962	Protein with a fungal RNA polymerase I subunit RPA14 domain; proposed to play a role in the recruitment of pol I to the promoter; Hap43-induced gene	0	0.676469	0.0442196	6.12589	0.00248015
orf19.7624	orf19.7624	Ortholog(s) have role in rRNA processing and 90S preribosome, nucleolus localization	0	0.675579	0.0345702	6.51571	0.00145421
orf19.7484	ADE1	Phosphoribosylaminoimadazole succinocarboxamide synthetase, enzyme of adenine biosynthesis; not induced in GCN response, unlike the S. cerevisiae ortholog; fungal-specific (no human or murine homolog); levels decrease in stationary phase	0	0.674313	0.0200038	8.69307	0.000591764
orf19.6255	orf19.6255	Putative protein of unknown function; Hap43p-repressed gene	0	0.670831	0.0194834	5.23654	0.000544925
orf19.5507	ENP1	Protein required for pre-rRNA processing and 40S ribosomal subunit synthesis; associated with U3 and U14 snoRNAs; transposon mutation affects filamentous growth; repressed by prostaglandins; Spider biofilm induced	0	0.669008	0.0405506	7.52015	0.00212051
orf19.6220.4	orf19.6220.4	Ribosomal 60S subunit protein; Spider biofilm repressed	0	0.667807	0.040874	9.4618	0.00217114
orf19.2859	SRP40	Putative chaperone of small nucleolar ribonucleoprotein particles; macrophage/pseudohyphal-induced; rat catheter biofilm induced	0	0.665968	0.0194834	7.86727	0.000538261
orf19.5572	orf19.5572	Protein of unknown function; Spider biofilm repressed	0	0.662888	0.0381738	3.96003	0.00189249
orf19.6253	RPS23A	Putative ribosomal protein; repressed upon phagocytosis by murine macrophage; Spider biofilm repressed	0	0.660933	0.0383276	11.0481	0.00191575
orf19.6355	orf19.6355	Ortholog(s) have role in ribosome biogenesis and cytosol, nucleolus localization	0	0.656758	0.0362942	5.95702	0.00164647
orf19.2789	orf19.2789	Ortholog of C. dubliniensis CD36 : Cd36_07040, C. parapsilosis CDC317 : CPAR2_208700, Candida tenuis NRRL Y-1498 : CANTEDRAFT_108836 and Debaryomyces hansenii CBS767 : DEHA2F25674g	0	0.656172	0.0342744	5.13084	0.00140219
orf19.7502	orf19.7502	Protein of unknown function; Hap43-induced gene; upregulated in a cyr1 null mutant; Spider biofilm induced	0	0.652687	0.037179	7.17764	0.00178474
orf19.1026.1	orf19.1026.1	Ortholog of C. dubliniensis CD36 : Cd36_03580, C. parapsilosis CDC317 : CPAR2_105090, Candida tenuis NRRL Y-1498 : CANTEDRAFT_106351 and Debaryomyces hansenii CBS767 : DEHA2A09548g	0	0.650376	0.0217319	5.06754	0.000664836
orf19.3547	orf19.3547	Ortholog(s) have mRNA 3'-UTR binding, translation repressor activity, nucleic acid binding activity, role in negative regulation of translation, ribosomal large subunit biogenesis and large ribosomal subunit, nucleolus localization	0	0.650194	0.0199036	6.69386	0.000584434
orf19.2488	FAL1	eIF4A subfamily of DEAD-box ATP-dependent RNA helicases; predicted nucleolar protein required for maturation of 18S rRNA; Spider biofilm induced	0	0.645602	0.0355765	6.57394	0.00156109
orf19.5439	orf19.5439	Ortholog of C. parapsilosis CDC317 : CPAR2_504010, C. dubliniensis CD36 : Cd36_80270, Lodderomyces elongisporus NRLL YB-4239 : LELG_02294 and Pichia stipitis Pignal : PICST_29581	0	0.64286	0.0439767	4.85658	0.00245494
orf19.6676	orf19.6676	Has domain(s) with predicted diphthine synthase activity and role in peptidyl-diphthamide biosynthetic process from peptidyl-histidine	0	0.642418	0.0362942	5.89815	0.00163848
orf19.7570	UGA3	Zn(II)2Cys6 transcription factor; required for utilization of gamma-aminobutyrate (GABA) as a nitrogen source; mutants display decreased CFU in mouse kidneys; Spider biofilm induced	0	0.639272	0.0249565	5.29623	0.000806909
orf19.2831	RPC31	Putative RNA polymerase III subunit C31; repressed by nitric oxide; induced during infection of murine kidney, compared to growth in vitro; has murine homolog	0	0.638249	0.024323	5.63206	0.000774386
orf19.5066	orf19.5066	Putative pre-60S pre-ribosomal particle subunit; essential gene; S. cerevisiae ortholog RRP17 is essential; Hap43p-induced; rat catheter biofilm induced	0	0.63706	0.0377051	5.12312	0.00181621
orf19.6208	MEF2	Putative mitochondrial translation elongation factor; caspofungin induced	0	0.63684	0.0494557	7.1053	0.00302674
orf19.3104	YDC1	Alkaline dihydroceramidase; involved in sphingolipid metabolism; Mob2-dependent hyphal regulation; transcript is regulated by Nrg1 and Mig1; Hap43-repressed	0	0.63539	0.0217319	4.83396	0.000666799
orf19.1375	LEU42	Putative alpha-isopropylmalate synthase; fungal-specific; induced by human blood or polymorphonuclear cells; regulated by Gcn2 and Gcn4; stationary phase enriched protein; Spider biofilm induced	0	0.633794	0.031674	7.18065	0.00123833
orf19.6685	ISY1	Putative pre-mRNA-splicing factor; mutation confers resistance to 5-fluorocytosine (5-FC); rat catheter biofilm induced	0	0.631004	0.0252644	5.53145	0.000828029
orf19.3362	orf19.3362	Has domain(s) with predicted flavin adenine dinucleotide binding, oxidoreductase activity and role in oxidation-reduction process	0	0.621729	0.0402925	5.03776	0.00206496
orf19.7534	MIS12	Mitochondrial C1-tetrahydrofolate synthase precursor	0	0.621623	0.0381738	7.85282	0.00186415
orf19.6058	GLO1	Putative monomeric glyoxalase I; oxidative stress-induced via Cap1; flow model and rat catheter biofilm repressed	0	0.62137	0.036885	8.55513	0.00167936
orf19.7082	orf19.7082	S-adenosylmethionine transporter of the mitochondrial inner membrane; mitochondrial carrier family; predicted role in biotin biosynthesis and respiratory growth; Spider biofilm repressed	0	0.621083	0.0349696	5.75834	0.00148255
orf19.5566	orf19.5566	Ortholog(s) have role in protein lipoylation and mitochondrion localization	0	0.620817	0.0474267	5.04842	0.00283997
orf19.1716	URA3	Orotidine-5'-phosphate decarboxylase; pyrimidine biosynthesis; gene used as genetic marker; decreased expression when integrated at ectopic chromosomal locations can cause defects in hyphal growth and virulence; Spider biofilm repressed	0	0.620461	0.0259382	5.60929	0.000868599
orf19.7111.1	SOD3	Cytosolic manganese-containing superoxide dismutase; protects against oxidative stress; repressed by ciclopirox olamine, induced during stationary phase when SOD1 expression is low; Hap43-repressed; Spider and flow model biofilm induced	0	0.61984	0.0430617	8.20088	0.00235128
orf19.967	orf19.967	Major mitochondrial nuclease; has RNAse and DNA endo- and exonucleolytic activities; roles in mitochondrial recombination, apoptosis and maintenance of polyploidy; Spider biofilm repressed	0	0.609401	0.0194834	6.54472	0.000538484
orf19.3016	orf19.3016	Ortholog(s) have role in meiotic chromosome segregation and cytosol, nucleus localization	0	0.607747	0.0303616	6.63291	0.0011331
orf19.154	orf19.154	Putative ortholog of S. cerevisiae Utp30; a U3-containing 90S preribosome complex protein; Hap43-induced; Spider biofilm induced	0	0.604872	0.0356402	6.10319	0.00157565
orf19.3287	BUD22	Protein with a predicted role in 18S rRNA maturation and small ribosomal subunit biogenesis; repressed in core stress response; repressed by prostaglandins	0	0.59767	0.0342744	5.84898	0.00140012
orf19.1565	orf19.1565	Protein of unknown function	0	0.596606	0.037179	5.69933	0.0017608
orf19.3893	SCW11	Cell wall protein; repressed in ace2 mutant; repressed in core caspofungin response; induced in high iron; possibly an essential gene, disruptants not obtained by UAU1 method; rat catheter and Spider biofilm repressed	0	0.58954	0.0252644	7.15748	0.000829366
orf19.1490	MSB2	Mucin family adhesin-like protein; cell wall damage sensor; required for Cek1 phosphorylation by cell wall stress; Rim101-repressed; activation releases extracellular domain into medium; Spider biofilm induced	0	-0.586346	0.0405506	8.02785	0.00211184
orf19.7479	NTH1	Neutral trehalase; hyphal induction in mutant delayed but not reduced overall; not required for virulence in mice; possible regulatory cAMP-dependent phosphorylation at S10,S213; Hap43-repressed gene; Spider biofilm induced	0	-0.589892	0.0303616	6.37245	0.00116536
orf19.1843	ALG6	Putative glucosyltransferase involved in cell wall mannan biosynthesis; transcription is elevated in chk1, nik1, and sln1 homozygous null mutants; repressed by nitric oxide; possibly essential gene, disruptants not obtained by UAU1 method	0	-0.59209	0.0344467	5.92901	0.00143197
orf19.117	orf19.117	Ortholog(s) have SNAP receptor activity, role in exocytosis, vesicle fusion and SNARE complex, extrinsic to plasma membrane localization	0	-0.600126	0.0381738	6.35948	0.00186199
orf19.4082	DDR48	Immunogenic stress-associated protein; filamentation regulated; induced by benomyl/caspofungin/ketoconazole or in azole-resistant strain; Hog1, farnesol, alkaline repressed; stationary phase enriched; Spider, flow model biofilm induced	0	-0.600934	0.0371501	9.86446	0.00172934
orf19.2739	orf19.2739	Ortholog(s) have histone binding activity, role in DNA replication-dependent nucleosome assembly and CAF-1 complex, chromosome, centromeric region, nucleus localization	0	-0.606091	0.0406555	5.37385	0.00214611
orf19.1605	PMS1	Putative DNA mismatch repair factor; ortholog of S. cerevisiae PMS1 which is an ATP-binding protein involved in DNA mismatch repair	0	-0.615158	0.0303616	5.26818	0.00111577
orf19.242.2	orf19.242.2	Ortholog(s) have endoplasmic reticulum localization	0	-0.622941	0.0439767	7.52603	0.00245169
orf19.4530.1	orf19.4530.1	Protein of unknown function; regulated by Nrg1, Tup1; Spider and flow model biofilm induced	0	-0.625842	0.0303616	5.7642	0.00117199
orf19.2796	orf19.2796	Ortholog(s) have DNA-directed DNA polymerase activity, role in DNA replication initiation, telomere capping and alpha DNA polymerase:primase complex, cytosol, nuclear envelope localization	0	-0.627835	0.040874	5.80709	0.00217059
orf19.5292	AXL2	Ortholog of S. cerevisiae Axl2; a plasma membrane protein involved in determination of budding pattern; O-glycosylated by Pmt4; mutant is viable	0	-0.629705	0.0357076	6.35685	0.00159366
orf19.4779	orf19.4779	Putative transporter; slightly similar to the Sit1p siderophore transporter; Gcn4p-regulated; fungal-specific; induced by Mnl1p under weak acid stress	0	-0.630017	0.0303616	6.44428	0.00112579
orf19.1668	orf19.1668	Protein of unknown function; expression downregulated in an ssr1 null mutant	0	-0.636372	0.037179	4.78337	0.00177151
orf19.4161	orf19.4161	Ortholog(s) have role in DNA repair and Smc5-Smc6 complex, nucleus localization	0	-0.638415	0.0431164	4.87629	0.00236849
orf19.5288	IFE2	Putative alcohol dehydrogenase; yeast-enriched transcript; Efg1-regulated; induced by prostaglandins, Hog1, fluconazole; rat catheter biofilm induced	0	-0.639125	0.0278124	8.76503	0.000960706
orf19.745	VAC8	Protein involved in vacuolar inheritance; required for hyphal growth; contains armadillo repeats	0	-0.641817	0.0355556	8.20543	0.00153813
orf19.1715	IRO1	Putative transcription factor; role in iron utilization, pathogenesis; both IRO1 and adjacent URA3 are mutated in strain CAI4; suppresses S. cerevisiae aft1 mutant low-iron growth defect; hyphal-induced; reports differ about iron regulation	0	-0.651235	0.0194834	7.6114	0.000543272
orf19.3415	PTK2	Putative protein kinase of polyamine import; mutation confers hypersensitivity to high concentrations of tunicamycin; YPD flow model biofilm induced; rat catheter and Spider biofilm induced	0	-0.653706	0.017027	6.77591	0.000438174
orf19.1991	orf19.1991	Ortholog(s) have cytoplasm localization	0	-0.660098	0.0485576	8.88063	0.00295575
orf19.3013	CDC12	Septin; essential for viability; forms ring at sites of cell division and also forms filaments in mature chlamydospore; filamentous growth induced; regulated by Nrg1, Tup1, tyrosol and cell density; rat catheter biofilm repressed	0	-0.662982	0.0166499	7.76772	0.000414737
orf19.1562	orf19.1562	Protein of unknown function; flow model biofilm induced; Spider biofilm induced; repressed by alpha pheromone in SpiderM medium	0	-0.665573	0.024323	8.00531	0.000764265
orf19.5691	CDC11	Septin; cell and hyphal morphology, agar-invasive growth, full virulence and kidney tissue invasion in mouse, but not kidney colonization, immunogenicity; hyphal and cell-cycle-regulated phosphorylation; rat catheter biofilm repressed	0	-0.666749	0.0194834	7.81765	0.000536588
orf19.6459	DPP3	Protein similar to S. cerevisiae pyrophosphate phosphatase Dpp1; required for farnesol biosynthesis; repressed by 17-beta-estradiol, ethynyl estradiol; Spider biofilm induced	0	-0.676992	0.030411	5.86893	0.00118226
orf19.5542	SAP6	Secreted aspartyl protease; expressed during hyphal growth, oral carriage, infection; sap4,5,6 triple mutant defective in protein utilization as N source; virulence role affecte by URA3; N-glycosylated; rat catheter biofilm induced	0	-0.678783	0.0469665	5.52373	0.00274808
orf19.5147	LMO1	Protein involved together with Dck1p and Rac1p in invasive filamentous growth and cell wall integrity; acts upstream of MAP kinase Cek1p; has similarity to human ELMO1	0	-0.679326	0.0402925	5.99619	0.00207325
orf19.1822	UME6	Zn(II)2Cys6 transcription factor; role in hyphal extension, virulence, adherence to plastic; rat catheter biofilm induced; has a long 5'-UTR that regulates translational efficiency and controls transition to filamentous growth	0	-0.680186	0.0104029	6.09505	0.000198208
orf19.3216	orf19.3216	Similar to Rab GTPase activators; Hap43p-induced gene	0	-0.68186	0.0275094	5.33879	0.000939369
orf19.3519	SUA72	Predicted transcription factor; induced during planktonic growth, whereas related SUA71 is downregulated	0	-0.684493	0.039531	4.21624	0.00200198
orf19.1617	orf19.1617	Protein similar to S. cerevisiae Ydr282cp; transposon mutation affects filamentous growth; Hap43p-repressed gene	0	-0.685192	0.01937	5.38582	0.000524033
orf19.7323	CBP1	Corticosteroid binding protein; transcription induced at late log-phase or upon adherence to polystyrene; not induced by corticosterone; contains a possible NAD/FAD binding region; regulated by Nrg1, Tup1; Spider biofilm induced	0	-0.686061	0.0124916	7.85133	0.000278186
orf19.6028	HGC1	Hypha-specific G1 cyclin-related protein involved in regulation of morphogenesis, biofilm formation; Cdc28-Hgc1 maintains Cdc11 S394 phosphorylation during hyphal growth; required for virulence in mice; regulated by Nrg1, Tup1, farnesol	0	-0.68662	0.0289279	7.08215	0.0010403
orf19.1823	orf19.1823	Predicted membrane protein; transcript repressed by ciclopirox olamine	0	-0.687015	0.0188419	5.35775	0.00050042
orf19.3642	SUN41	Cell wall glycosidase; role in biofilm formation and cell separation; possibly secreted; hypoxia, hyphal induced; caspofungin repressed; Efg1, Cph1 regulated; O-glycosylated, possible Kex2 substrate; 5'-UTR intron; Spider biofilm induced	0	-0.691492	0.0166499	10.4738	0.000412254
orf19.1664	orf19.1664	Protein of unknown function; expression downregulated in an ssr1 null mutant	0	-0.691972	0.0483027	5.58025	0.00291633
orf19.1666	orf19.1666	Ortholog of Dig2, a MAP kinase-responsive inhibitor of Ste12; regulates mating-specific genes and invasive growth in S. cerevisiae; induced by alpha pheromone in SpiderM medium	0	-0.695999	0.040428	5.47021	0.00209191
orf19.1825	orf19.1825	Protein of unknown function; mutants are viable; filament induced; regulated by Nrg1, Rfg1, Tup1	0	-0.697957	0.0288818	5.51899	0.0010276
orf19.1654	orf19.1654	Predicted membrane protein; induced by prostaglandins	0	-0.698906	0.0168146	6.89253	0.000427161
orf19.3667	orf19.3667	Ortholog(s) have microtubule motor activity, protein homodimerization activity and kinesin complex localization	0	-0.702676	0.0352735	4.89127	0.00151289
orf19.3733	IDP2	Isocitrate dehydrogenase; white-opaque switch regulated; morphology-regulation by Ssn6; protein in exponential and stationary phase yeast; Hap43-repressed; Spider biofilm repressed by Bcr1, Tec1, Ndt80, Rob1, Brg1; Spider biofilm induced	0	-0.718147	0.0303616	9.8984	0.00114914
orf19.4377	KRE1	Cell wall glycoprotein; beta glucan synthesis; increases glucan content in S. cerevisiae kre1, complements killer toxin sensitivity; caspofungin induced; Spider/rat catheter/flow model biofilm induced; Bcr1-repressed in RPMI a/a biofilms	0	-0.721327	0.0195232	7.38151	0.000553649
orf19.3171	ACH1	Acetyl-coA hydrolase; acetate utilization; nonessential; soluble protein in hyphae; antigenic in human; induced on polystyrene adherence; farnesol-, ketoconazole-induced; no human or murine homolog; stationary phase-enriched protein	0	-0.721626	0.0328572	10.3191	0.00131168
orf19.4665	orf19.4665	Protein of unknown function; Spider biofilm induced	0	-0.725969	0.0332975	6.26602	0.00133576
orf19.3051	orf19.3051	Protein of unknown function; S. pombe ortholog SPAC17A2.02c plays a role in resistance to cadmium; colony morphology-related gene regulation by Ssn6; Spider biofilm repressed	0	-0.729304	0.0303616	8.51924	0.00115933
orf19.2885	PRI2	Putative DNA primase; gene adjacent to and divergently transcribed with CDC68; Hap43-induced; Spider biofilm repressed	0	-0.7433	0.0159973	5.69384	0.000390564
orf19.7425	orf19.7425	Ortholog(s) have uracil DNA N-glycosylase activity, role in DNA repair and mitochondrion, nucleus localization	0	-0.745649	0.0123449	7.1167	0.000268811
orf19.6579	orf19.6579	Ortholog of C. dubliniensis CD36 : Cd36_71340, C. parapsilosis CDC317 : CPAR2_301350, Candida tenuis NRRL Y-1498 : CANTEDRAFT_114098 and Debaryomyces hansenii CBS767 : DEHA2D03432g	0	-0.749488	0.0126518	5.83952	0.000290911
orf19.2452	orf19.2452	Protein of unknown function; induced in high iron; repressed in core caspofungin response; ketoconazole-repressed; colony morphology-related gene regulation by Ssn6; possibly subject to Kex2 processing	0	-0.752951	0.0104029	7.53415	0.000199558
orf19.4897	SFH5	Putative phosphatidylinositol transporter; rat catheter and Spider biofilm repressed	0	-0.757073	0.0189993	7.14713	0.000507736
orf19.449	orf19.449	Putative phosphatidyl synthase; stationary phase enriched protein; transcript repressed by yeast-hypha switch; Hap43-repressed; rat catheter, Spider and flow model biofilm induced	0	-0.760927	0.0473869	7.20836	0.00282977
orf19.1995	MNN24	Alpha-1,2-mannosyltransferase; required for normal cell wall mannan content	0	-0.762515	0.00946392	7.74062	0.000174853
orf19.5875	VAM3	Predicted target membrane receptor (t-SNARE) involved in vacuolar transport, endocytosis, and secretion; required for biofilm formation in RPMI-1640 and for virulence; rat catheter biofilm repressed	0	-0.764452	0.0166703	4.86948	0.000417995
orf19.7100	orf19.7100	Putative vacuolar transporter of large neutral amino acids; possibly transcriptionally regulated upon hyphal formation; not the true Avt1 ortholog of S. cerevisiae	0	-0.772474	0.0123756	5.84392	0.000273562
orf19.2216	PDS5	Putative protein with a predicted role in establishment and maintenance of sister chromatid condensation and cohesion; cell-cycle regulated periodic mRNA expression	0	-0.773742	0.0378103	5.1223	0.00182752
orf19.4755	KEX2	Subtilisin-like protease (proprotein convertase); processes aspartyl proteinase Sap2; required for hyphal growth and wild-type virulence in mice; functional homolog of S. cerevisiae Kex2, which processes alpha-factor; Tup1-repressed	0	-0.781752	0.0303616	5.91072	0.00111217
orf19.5763	orf19.5763	Has domain(s) with predicted oxidoreductase activity and role in metabolic process	0	-0.784561	0.0323583	4.3991	0.00128036
orf19.1237	ARO9	Aromatic transaminase; Ehrlich fusel oil pathway of aromatic alcohol biosynthesis; Rim101-dependent pH-regulation (alkaline induced); Hap43-induced gene	0	-0.785951	0.00869866	6.38173	0.00014206
orf19.4771	orf19.4771	Protein of unknown function; Spider biofilm induced	0	-0.787869	0.0386531	5.10293	0.00194477
orf19.543	FUM11	Fumarate hydratase; induced in high iron; protein in exponential and stationary-phase yeast cells, but higher in stationary phase; rat catheter biofilm repressed	0	-0.787892	0.0185241	6.51093	0.000482812
orf19.7314	CDG1	Putative cysteine dioxygenases; role in conversion of cysteine to sulfite; transcript regulated upon white-opaque switch; rat catheter, Spider and flow model biofilm induced	0	-0.794712	0.00813127	8.63224	0.000131452
orf19.2210	orf19.2210	Protein of unknown function; Spider biofilm induced	0	-0.797725	0.00903517	7.99918	0.000156738
orf19.2691	orf19.2691	Planktonic growth-induced gene	0	-0.80599	0.0303616	6.90477	0.00112742
orf19.1738	UGP1	UTP-glucose-1-phosphaturidyl transferase; localizes to yeast, not hyphal cell surface; Hog1-repressed; stationary phase enriched; induced in oralpharyngeal candidasis; rat catheter biofilm repressed; Bcr1-repressed in RPMI a/a biofilms	0	-0.807891	0.00762025	8.15001	0.000118163
orf19.3430	orf19.3430	Plasma membrane-associated protein; physically interacts with TAP-tagged Nop1p	0	-0.813529	0.0352634	4.66915	0.00150664
orf19.1334	orf19.1334	Protein of unknown function; repressed by alpha pheromone in SpiderM medium	0	-0.817527	0.0104029	5.97263	0.000200521
orf19.3600	orf19.3600	Protein of unknown function; flow model biofilm induced	0	-0.819379	0.0485576	3.36363	0.00295522
orf19.7456	orf19.7456	Protein of unknown function; flow model biofilm repressed	0	-0.829461	0.00379771	5.83113	5.07447e-05
orf19.3475	orf19.3475	Described as a Gag-related protein; hyphal induced; downregulation correlates with clinical development of fluconazole resistance; repressed by nitric oxide, 17-beta-estradiol, ethynyl estradiol	0	-0.832093	0.0145221	9.65777	0.000349757
orf19.6202	RBT4	Pry family protein; required for virulence in mouse systemic/rabbit corneal infections; not filamentation; mRNA binds She3, is localized to hyphal tips; Hap43-induced; in both yeast and hyphal culture supernatants; Spider biofilm induced	0	-0.833165	0.0478179	9.18494	0.00287128
orf19.4853	HCM1	Protein with forkhead domain; similar to S. cerevisiae Hcm1p; Hap43p-induced gene	0	-0.851097	0.0488365	4.23591	0.00298078
orf19.5626	orf19.5626	Protein of unknown function; Plc1-regulated; induced by Mnl1 under weak acid stress; flow model biofilm induced	0	-0.852924	0.037179	5.68892	0.00178397
orf19.1510	SRD1	Sur7 family protein with PalI-like domains; not required for stress responses; mutant is viable	0	-0.853995	0.0123756	5.29445	0.000271769
orf19.6148	orf19.6148	Homolog of nuclear distribution factor NudE, NUDEL; regulates dynein targeting to microtubule plus ends; flow model biofilm repressed	0	-0.858893	0.024323	4.70434	0.000772071
orf19.4900	MNN12	Predicted alpha-1,3-mannosyltransferase activity with a role in protein glycosylation	0	-0.864698	0.00737804	7.04067	0.000111973
orf19.1486	orf19.1486	Protein with a life-span regulatory factor domain; regulated by Sef1, Sfu1, and Hap43; flow model biofilm induced; Spider biofilm induced	0	-0.865918	0.00140489	6.68119	1.36326e-05
orf19.4936.1	orf19.4936.1	Putative adhesin-like protein; Spider biofilm induced	0	-0.866261	0.00689405	8.6933	0.00010349
orf19.7043	orf19.7043	Ortholog(s) have endoplasmic reticulum localization	0	-0.867761	0.0139975	5.6047	0.000330195
orf19.7340	orf19.7340	Protein of unknown function; possibly C. albicans specific; Spider biofilm induced	0	-0.874605	0.0342863	3.83975	0.00140833
orf19.1124	orf19.1124	Protein of unknown function; flow model biofilm induced; Spider biofilm induced	0	-0.87502	0.0249565	6.82784	0.000805962
orf19.2192	GDH2	Putative NAD-specific glutamate dehydrogenase; fungal-specific; transcript regulated by Nrg1, Mig1, Tup1, and Gcn4; stationary phase enriched protein; flow model biofilm induced; Spider biofilm induced	0	-0.883355	0.0282331	8.39408	0.000987367
orf19.2685	PGA54	GPI-anchored protein; Hog1-repressed; induced in cyr1 or efg1 mutant or in hyphae; colony morphology-related gene regulation by Ssn6; induced in RHE model; mRNA binds She3; regulated in Spider biofilms by Tec1, Egf1, Ntd80, Rob1, Brg1	0	-0.903908	0.00245584	8.79815	2.71431e-05
orf19.6608	orf19.6608	Predicted DDE superfamily endonuclease domain; repression correlates with clinical development of fluconazole resistance; Spider biofilm induced	0	-0.911417	0.0335427	7.18931	0.00135565
orf19.2457	orf19.2457	Protein of unknown function; induced during chlamydospore formation in both C. albicans and C. dubliniensis; Spider biofilm induced	0	-0.913001	0.00219918	7.80796	2.39436e-05
orf19.7056	orf19.7056	Putative protein of unknown function; transcript is upregulated in clinical isolates from HIV+ patients with oral candidiasis; regulated by Sef1, Sfu1, and Hap43	0	-0.913085	0.0445497	2.49102	0.00252592
orf19.3266	orf19.3266	Ortholog of C. dubliniensis CD36 : Cd36_25930, C. parapsilosis CDC317 : CPAR2_800910, Candida tenuis NRRL Y-1498 : CANTEDRAFT_132053 and Debaryomyces hansenii CBS767 : DEHA2E17160g	0	-0.918531	0.0111644	4.29068	0.00022742
orf19.5760	IHD1	GPI-anchored protein; alkaline, hypha-induced; regulated by Nrg1, Rfg1, Tup1 and Tsa1, Tsa1B in minimal media at 37; oralpharyngeal candidasis induced ; Spider biofilm induced; regulated in Spider biofilms by Tec1, Efg1, Ndt80, Rob1, Brg1	0	-0.919039	0.00911274	12.1045	0.000164472
orf19.5265	KIP4	S. cerevisiae Smy1 ortholog; Tn mutation affects filamentous growth; filament induced; has Mob2-dependent hyphal regulation; regulated by Nrg1, Tup1; oralpharyngeal candidasis induced; Spider biofilm induced; flow model biofilm repressed	0	-0.924819	0.00770734	5.74951	0.000120996
orf19.3734	GEF2	Member of the voltage chloride channel family; Hap43p-repressed gene	0	-0.939639	0.0104029	4.33243	0.000205773
orf19.1409.2	orf19.1409.2	Protein of unknown function; Spider biofilm induced	0	-0.94614	0.00140489	7.77432	1.37965e-05
orf19.4433	CPH1	Transcription factor; for mating, filamentation on solid media, pheromone-stimulated biofilms; in pathway with Ess1, Czf1; required with Efg1 for host cytokine response; regulates galactose metabolism genes; rat cathether biofilm repressed	0	-0.960729	0.00140489	5.63808	1.27228e-05
orf19.3255	TEN1	Protein involved in telomere maintenance; forms a complex with Stn1; transcription is regulated upon yeast-hypha switch; Spider biofilm induced	0	-0.97134	0.0064251	4.90227	9.53907e-05
orf19.2175	orf19.2175	Putative mitochondrial cell death effector; induced by nitric oxide; Spider biofilm induced; rat catheter biofilm repressed	0	-0.976729	0.00510306	5.7987	7.1554e-05
orf19.753	MNN15	Putative alpha-1,3-mannosyltransferase; predicted role in protein O-linked glycosylation; Spider biofilm induced	0	-0.982576	0.0104029	5.47668	0.000206568
orf19.7668	MAL2	Alpha-glucosidase; hydrolyzes sucrose for sucrose utilization; transcript regulated by Suc1, induced by maltose, repressed by glucose; Tn mutation affects filamentous growth; upregulated in RHE model; rat catheter and Spider biofilm induced	0	-0.98562	0.00119622	7.71668	9.07722e-06
orf19.4450	ZCF23	Predicted Zn(II)2Cys6 transcription factor; ortholog of S. cerevisiae Gsm1; flow model biofilm induced	0	-0.987102	0.00322324	5.22263	4.09419e-05
orf19.5585	SAP5	Secreted aspartyl proteinase; sap4,5,6 triple null defective in utilization of protein as N source; virulence role effected by URA3; expressed during infection; mRNA localized to hyphal tip via She3; rat catheter and Spider biofilm induced	0	-0.999357	0.00364137	8.82063	4.68537e-05
orf19.3282	BMT3	Beta-mannosyltransferase; adds 2nd beta-mannose to the acid-stable fraction of cell wall phosphopeptidomannan, elongation of beta-mannose chains on the phosphopeptidomannan acid-labile fraction; Hap43-induced; Spider biofilm induced	0	-1.00638	0.0111644	4.87833	0.000228372
orf19.2209	YVC1	Putative vacuolar cation channel shock; repressed by alpha pheromone in SpiderM medium; flow model biofilm repressed	0	-1.01172	0.00115484	7.49209	8.35761e-06
orf19.5140	orf19.5140	Protein of unknown function; rat catheter and Spider biofilm induced	0	-1.03361	0.0288838	4.2308	0.00103395
orf19.2274	orf19.2274	Ortholog of C. dubliniensis CD36 : Cd36_21450, Candida tropicalis MYA-3404 : CTRG_01739 and Candida albicans WO-1 : CAWG_05814	0	-1.04557	0.0121276	3.47062	0.000260751
orf19.2048	orf19.2048	Proten of unknown function; transcript positively regulated by Sfu1; Hap43 repressed; Spider biofilm induced	0	-1.05099	0.00109008	6.37108	7.19286e-06
orf19.7356	orf19.7356	Ortholog of C. parapsilosis CDC317 : CPAR2_807080, C. dubliniensis CD36 : Cd36_85690, Candida orthopsilosis Co 90-125 : CORT_0C02090 and Candida albicans WO-1 : CAWG_02885	0	-1.06263	0.0430617	4.48947	0.00233464
orf19.1224	FRP3	Putative ammonium transporter; upregulated in the presence of human neutrophils; fluconazole-downregulated; repressed by nitric oxide; Spider biofilm induced; rat catheter biofilm repressed	0	-1.08614	0.0326957	8.27919	0.00129985
orf19.1992	SIR2	Required for wild-type lifespan, asymmetric inheritance of oxidatively damaged proteins, rDNA silencing; regulates phenotypic switch in strain 3153A, not WO-1; partially complements S. cerevisiae sir2 mating defect; Spider biofilm induced	0	-1.1017	0.0102475	5.29212	0.000191021
orf19.4655	OPT6	Putative oligopeptide transporter; fungal-specific (no human or murine homolog); expression of OPT6, OPT7, or OPT8 does not suppress defect of mutant lacking Opt1p, Opt2p, and Opt3p; alleles are nonidentical	0	-1.10268	0.00114344	5.71923	7.90296e-06
orf19.113	CIP1	Possible oxidoreductase; transcript induced by cadmium but not other heavy metals, heat shock, yeast-hypha switch, oxidative stress (via Cap1), or macrophage interaction; stationary phase enriched protein; Spider biofilm induced	0	-1.11513	0.0443745	5.88397	0.00249616
orf19.4590	RFX2	Transcriptional repressor; regulator of filamentation, response to DNA damage, adhesion, virulence in murine mucosal, systemic infections; RFX domain; regulated by Nrg1, UV-induced; partially complements S. cerevisiae rfx1 mutant defects	0	-1.11872	0.00257691	6.73914	2.97565e-05
orf19.36.1	orf19.36.1	Ortholog of C. parapsilosis CDC317 : CPAR2_104640 and Candida orthopsilosis Co 90-125 : CORT_0B05695	0	-1.11999	0.0249565	6.69557	0.00080272
orf19.3902	MRV2	Protein of unknown function; repressed by fluphenazine treatment or in an azole-resistant strain that overexpresses CDR1 and CDR2; Spider biofilm induced	0	-1.13224	0.0142202	3.53067	0.000339962
orf19.4255	ECM331	GPI-anchored protein; mainly at plasma membrane, also at cell wall; Hap43, caspofungin-induced; Plc1-regulated; Hog1, Rim101-repressed; colony morphology-related regulated by Ssn6; induced by ketoconazole and hypoxia	0	-1.13663	0.000345911	7.81669	1.82599e-06
orf19.6306	orf19.6306	Trimethylaminobutyraldehyde dehydrogenase, the third enzyme of the carnitine biosynthesis pathway	0	-1.14062	0.0278124	4.73845	0.000968067
orf19.85	GPX2	Similar to glutathione peroxidase; induced in high iron; alkaline induced by Rim101; induced by alpha factor or interaction with macrophage; regulated by Efg1; caspofungin repressed; Spider biofilm induced	0	-1.15649	0.00140489	10.0748	1.36956e-05
orf19.1816	ALS3	Cell wall adhesin; epithelial adhesion, endothelial invasion; alleles vary in adhesiveness; immunoprotective in mice; binds SspB adhesin of S. gordonii in mixed biofilm; induced in/required for Spider biofilm; flow model biofilm repressed	0	-1.20697	0.00140489	11.7375	1.30449e-05
orf19.4975	HYR1	GPI-anchored hyphal cell wall protein; macrophage-induced; repressed by neutrophils; resistance to killing by neutrophils, azoles; regulated by Rfg1, Efg1, Nrg1, Tup1, Cyr1, Bcr1, Hap43; Spider and flow model biofilm induced	0	-1.25641	0.000716336	9.15956	4.05969e-06
orf19.3374	ECE1	Hypha-specific protein; regulated by Rfg1, Nrg1, Tup1, Cph1, Efg1, Hog1, farnesol, phagocytosis; fluconazole-induced; rat catheter and Spider biofilm induced; flow model biofilm repressed; Bcr1-repressed in RPMI a/a biofilms	0	-1.26675	0.00129068	13.272	1.04327e-05
orf19.4646	UEC1	Protein required for damage to oral epithelial cells and for normal hyphal growth and stress resistance; transcription induced on contact with vascular endothelial cells; not highly conserved	0	-1.27361	0.0437359	2.71378	0.00241694
orf19.6200	orf19.6200	Pry family pathogenesis-related protein; oral infection upregulated gene; mutant has reduced capacity to damage oral epithelial cells	0	-1.32409	0.00903517	2.98975	0.000155788
orf19.1743	ACS1	Acetyl-CoA synthetase; induced by human neutrophils; fluconazole-repressed; regulated by Nrg1/Mig1; colony morphology-related gene regulation by Ssn6; only in stationary phase cultures; rat catheter biofilm repressed, Spider biofilm induced	0	-1.34359	0.00138802	8.44691	1.16775e-05
orf19.7094	HGT12	Glucose, fructose, mannose transporter; major facilitator superfamily; role in macrophage-induced hyphal growth; detected at germ tube plasma membrane by mass spectrometry; Snf3p-induced; 12 probable transmembrane segments	0	-1.40202	0.000114016	8.81582	4.89016e-07
orf19.5392	NGT1	N-acetylglucosamine (GlcNAc)-specific transporter; role in GlcNAc (but not serum) induced hyphal growth; localizes to plasma membrane; induced by GlcNAc, macrophage engulfment; 12 transmembrane, major facilitator superfamily	0	-1.42495	0.00246325	6.78714	2.76313e-05
orf19.3232	orf19.3232	Putative transporter; mutation confers hypersensitivity to toxic ergosterol analog; fungal-specific (no human or murine homolog)	0	-1.45459	0.0117948	2.54979	0.000243249
orf19.3982	orf19.3982	Maltase; induced during growth on sucrose; induced by alpha pheromone in SpiderM medium; early-stage flow model biofilm indced	0	-1.61626	0.00119622	3.71765	9.02718e-06
orf19.2833	PGA34	Putative GPI-anchored protein; transcript repressed by alpha pheromone in SpiderM medium; induced in oralpharyngeal candidasis; flow model biofilm induced; Spider biofilm induced	0	-1.6171	7.07591e-05	7.82944	2.80141e-07
orf19.701	CFL11	Protein similar to ferric reductase Fre10p; flucytosine repressed; possibly adherence-induced; possibly an essential gene, disruptants not obtained by UAU1 method; rat catheter biofilm repressed	0	-1.65929	1.75015e-05	5.81193	4.61934e-08
orf19.2652	TEF4	Putative translation elongation factor; genes encoding ribosomal subunits, translation factors, and tRNA synthetases are downregulated upon phagocytosis by murine macrophage	0	-1.70609	0.0303616	0.962804	0.00114957
orf19.1409.3	orf19.1409.3	Protein of unknown function; Spider biofilm induced	0	-1.7126	0.0371501	1.76744	0.00173606
orf19.3981	MAL31	Putative high-affinity maltose transporter; transcript is upregulated in clinical isolates from HIV+ patients with oral candidiasis; alkaline induced; Spider biofilm induced	0	-1.76858	2.73223e-05	7.46437	8.56359e-08
orf19.5102	PLB5	Putative GPI-linked phospholipase B, fungal-specific (no mammalian homolog); null mutation eliminates cell-associated phospholipase A2 activity and attenuates virulence; fluconazole-repressed; flow model biofilm repressed	0	-1.91646	8.96557e-06	6.71335	2.07057e-08
orf19.3924	orf19.3924	Ortholog of Candida albicans WO-1 : CAWG_04810	0	-2.0269	0.00109008	4.0307	6.85864e-06
orf19.7042	orf19.7042	Protein of unknown function; induced by benomyl or in an azole-resistant strain overexpressing MDR1; induced by nitric oxide; Spider biofilm induced	0	-2.08967	2.85505e-05	5.41312	9.41951e-08
orf19.5113	ADH2	Alcohol dehydrogenase; soluble in hyphae; expression regulated by white-opaque switching; regulated by Ssn6; indued by Mnl1 in weak acid stress; protein enriched in stationary phase yeast cultures; Spider biofilm induced	0	-2.46825	0.00252252	6.46263	2.87123e-05
Core hyphal genes identified by Carlisle and Kadosh (MCB 2013)
	Repressed by crotonate at 1h
ALS3	YES
ECE1	YES
HWP1	NO	doesn't meet the FDR cut-off in the RNAseq, it is repressed by crotonate in the qPCR experiments)
HYR1	YES
IHD1	YES
CDC12	YES
KIP4	YES
RBT4	YES
UME6	YES
CBP1	YES
FAV2	NO
CDC10	NO
PHR1	NO
orf19.6705	NO
RDI1	NO

## Sheet: B oxidation & peroxisome
Name	gene	product	1hr_control	1hr_crotonate	FDR	AveExpr	P value
orf19.1655	PXP2	Putative acyl-CoA oxidase; enzyme of fatty acid beta-oxidation; induced during macrophage infection; opaque specific transcript; putative peroxisome targeting signal; Spider biofilm induced	0	4.28258	5.53032e-09	7.51354	9.12293e-13
orf19.2725	orf19.2725	Ortholog of Candida albicans WO-1 : CAWG_03525	0	4.01867	0.0195232	-3.09846	0.000564272
orf19.4818	orf19.4818	Protein of unknown function; Spider biofilm induced	0	3.84741	0.0355556	-1.73137	0.00155204
orf19.3209	FGR42	Protein lacking an ortholog in S. cerevisiae; transposon mutation affects filamentous growth	0	3.76565	0.0357076	-2.28352	0.00160162
orf19.1704	FOX3	Putative peroxisomal 3-oxoacyl CoA thiolase; transcript regulated by white-opaque switch; Spider biofilm induced	0	3.68878	7.86421e-07	7.61946	6.48648e-10
orf19.1652	POX1-3	Predicted acyl-CoA oxidase; farnesol regulated; stationary phase enriched protein; Spider biofilm induced	0	3.59684	1.24051e-07	8.89473	6.13909e-11
orf19.6837	FMA1	Putative oxidoreductase; induced by ciclopirox olamine; upregulation correlates with clinical development of fluconazole resistance; Spider biofilm repressed	0	3.55264	2.74263e-06	5.32603	4.92083e-09
orf19.7520	POT1	Putative peroxisomal 3-oxoacyl CoA thiolase; transcript regulated by Nrg1 and Mig1; farnesol regulated; Hap43-repressed	0	3.38457	1.11849e-07	9.66263	3.69017e-11
orf19.3684	orf19.3684	Putative oxidoreductase; Spider biofilm induced	0	3.25741	1.67599e-06	8.35936	2.37652e-09
orf19.6254	ANT1	Peroxisomal adenine nucleotide transporter; role in beta-oxidation of medium-chain fatty acid and peroxisome proliferation; rat catheter biofilm induced	0	3.18444	1.67599e-06	7.96382	2.02629e-09
orf19.3311	IFD3	Putative aldo/keto reductase; Mig1-regulated	0	3.14655	1.57156e-07	6.29833	1.03699e-10
orf19.3618	YWP1	Secreted yeast wall protein; possible role in dispersal in host; mutation increases adhesion and biofilm formation; propeptide; growth phase, phosphate, Ssk1/Ssn6/Efg1/Efh1/Hap43 regulated; mRNA binds She3; flow and Spider biofilm repressed	0	3.10169	1.67599e-06	5.72902	2.48828e-09
orf19.7218	RBE1	Pry family cell wall protein; Rim101, Efg1, Ssn6, alkaline repressed; O-glycosylation; no GPI anchor predicted; ketoconazol induced; regulated by Sef1, Sfu1, Hap4; flow model biofilm induced; rat catheter and Spider biofilm repressed	0	2.80795	0.0126518	2.52218	0.000289319
orf19.1288	FOX2	3-hydroxyacyl-CoA epimerase; fatty acid beta-oxidation; induced by phagocytosis; regulated by Mig1, by white-opaque switch, by DNA methylation; transcriptional activation by oleate requires Ctf1; rat catheter and Spider biofilm induced	0	2.53189	2.74263e-06	8.00961	4.97672e-09
orf19.6838	orf19.6838	Putative protein of unknown function, transcript upregulated in clinical isolates from HIV+ patients with oral candidiasis; Spider biofilm induced	0	2.42384	6.72296e-06	4.82769	1.44174e-08
orf19.4807	orf19.4807	Ortholog(s) have inorganic diphosphatase activity, role in aerobic respiration and mitochondrion localization	0	2.28927	1.13663e-06	6.65562	1.125e-09
orf19.4041	PEX4	Putative peroxisomal ubiquitin conjugating enzyme; regulated by Sef1, Sfu1, and Hap43; rat catheter biofilm induced; Spider biofilm induced	0	2.22698	6.38071e-06	7.90805	1.26309e-08
orf19.3988	orf19.3988	Putative adhesin-like protein; induced by Mnl1 under weak acid stress; rat catheter and Spider biofilm induced	0	2.19489	0.0028101	2.30491	3.33764e-05
orf19.272	FAA21	Predicted acyl CoA synthetase; upregulated upon phagocytosis; transcript regulated by Nrg1 and Mig1	0	2.10897	1.19622e-05	5.86361	2.95996e-08
orf19.7156	FAA2-3	Predicted acyl CoA synthetase	0	1.96373	2.59319e-05	5.23493	7.27223e-08
orf19.6229	CAT1	Catalase; resistance to oxidative stress, neutrophils, peroxide; role in virulence; regulated by iron, ciclopirox, fluconazole, carbon source, pH, Rim101, Ssn6, Hog1, Hap43, Sfu1, Sef1, farnesol, core stress response; Spider biofilm induced	0	1.94133	0.00129068	9.46373	1.03853e-05
orf19.3627	orf19.3627	Ortholog of C. dubliniensis CD36 : Cd36_22640, C. parapsilosis CDC317 : CPAR2_406910, Candida tenuis NRRL Y-1498 : CANTEDRAFT_104937 and Debaryomyces hansenii CBS767 : DEHA2D02706g	0	1.89536	5.74403e-05	4.14042	2.17936e-07
orf19.5612	BMT4	Beta-mannosyltransferase; for elongation of beta-mannose chains on the acid-labile fraction of cell wall phosphopeptidomannan; 9-gene family member; regulated by Tsa1, Tsa1B; flow model biofilm induced; rat catheter biofilm repressed	0	1.85132	0.0119167	2.03865	0.000251624
orf19.2158	NAG3	Putative MFS transporter; similar to Nag4; required for wild-type mouse virulence and cycloheximide resistance; in gene cluster that includes genes encoding enzymes of GlcNAc catabolism; Spider biofilm repressed	0	1.81457	0.000106111	4.5413	4.37607e-07
orf19.1709	orf19.1709	Sterol carrier domain protein; alkaline downregulated; colony morphology-related gene regulation by Ssn6; Spider biofilm induced	0	1.73879	5.19659e-05	7.60265	1.88593e-07
orf19.5205	orf19.5205	Protein of unknown function; Hap43-repressed gene	0	1.70773	0.00140489	5.5262	1.39052e-05
orf19.3548.1	WH11	White-phase yeast transcript; expression in opaques increases virulence/switching; mutant switches as WT; Hap43, hypoxia, ketoconazol induced; required for RPMI biofilm; Bcr1-induced in RPMI a/a biofilm; rat catheter, Spider biofilm induced	0	1.70465	0.00139834	5.30547	1.1995e-05
orf19.5267	orf19.5267	Putative cell wall adhesin-like protein; repressed in core caspofungin response and by alpha pheromone in SpiderM medium; transcript reduced in ace2 mutant; flow model, rat catheter and Spider biofilm repressed	0	1.68978	0.0167496	3.77052	0.000422746
orf19.4682	HGT17	Putative MFS family glucose transporter; 20 members in C. albicans; 12 probable membrane-spanning segments; induced at low (0.2%, compared to 2%) glucose in rich media; Spider biofilm induced	0	1.67146	0.000326863	4.36465	1.67152e-06
orf19.5753	HGT10	Glycerol permease involved in glycerol uptake; member of the major facilitator superfamily; induced by osmotic stress, at low glucose in rich media, during cell wall regeneration; 12 membrane spans; Hap43p-induced gene	0	1.64715	0.0278124	3.94617	0.000965048
orf19.5217	TES1	Putative acyl-CoA thioesterase	0	1.62844	2.73223e-05	4.86484	8.3985e-08
orf19.2638.1	orf19.2638.1	Ortholog of C. parapsilosis CDC317 : CPAR2_502070, Candida tenuis NRRL Y-1498 : CANTEDRAFT_115402, Lodderomyces elongisporus NRLL YB-4239 : LELG_04205 and Debaryomyces hansenii CBS767 : DEHA2E22660g	0	1.60288	0.00219918	3.82979	2.36531e-05
orf19.2849	AQY1	Aquaporin water channel; osmotic shock resistance, WT freeze tolerance; virulent in mice; flucytosine repressed; flow model/RPMI/Spider/rat catheter biofilm induced; required for RPMI biofilm formation; Bcr1-induced in a/a RPMI biofilms	0	1.59542	0.0332975	1.09529	0.00134025
orf19.54	RHD1	Putative beta-mannosyltransferase required for the addition of beta-mannose to the acid-labile fraction of cell wall phosphopeptidomannan; 9-gene family memebr; regulated on yeast-hypha and white-opaque switches; Spider biofilm repressed	0	1.57585	0.0439767	1.70099	0.00244162
orf19.220	PIR1	1,3-beta-glucan-linked cell wall protein; N-mannosylated, O-glycosylated by Pmt1; cell wall defect in het mutant; Hog1/fluconazole/hypoxia induced; iron/Efg1/Plc1/temp regulated; flow model biofilm induced; hyphal, Spider biofilm repressed	0	1.57204	0.000311551	4.24741	1.54182e-06
orf19.2883	CSO99	Protein of unknown function; Hap43-repressed gene; protein not conserved in S. cerevisiae	0	1.52274	0.000180175	6.22445	8.61941e-07
orf19.4211	FET3	Multicopper oxidase; for growth in low iron, prostaglandin E2 synthesis; ketoconazole/caspofungin/amphotericin B repressed; Sef1/Sfu1/Hap43 regulated; reports differ if functional homolog of ScFet3; rat catheter and Spider biofilm induced	0	1.51647	0.0303616	2.14689	0.001125
orf19.7288	orf19.7288	Protein with predicted oxidoreductase and dehydrogenase domains; Hap43-repressed; Spider biofilm induced	0	1.49345	0.00115484	5.97781	8.38219e-06
orf19.633	CRG1	Methyltransferase involved in sphingolipid homeostasis, methylates a drug cantharidin; decreased expression in hyphae compared to yeast; expression regulated during planktonic growth; flow model biofilm induced; Hap43-repressed gene	0	1.47878	0.000148152	5.87356	6.84303e-07
orf19.4287	orf19.4287	Putative oxidoreductase; Hap43-repressed gene; clade-associated gene expression	0	1.46848	0.000127764	5.89144	5.69059e-07
orf19.6460	PEX1	Ortholog(s) have ATPase activity, protein heterodimerization activity, role in fatty acid metabolic process, protein import into peroxisome matrix, receptor recycling and cytosol, peroxisomal membrane localization	0	1.43495	3.14039e-05	6.13842	1.0879e-07
orf19.3029	orf19.3029	Predicted 3-hydroxyisobutyryl-CoA hydrolase; mitochondrially localized; Spider biofilm induced	0	1.43344	0.00129936	8.18674	1.07173e-05
orf19.692	orf19.692	Protein of unknown function; Hap43-repressed gene; rat catheter and Spider biofilm induced	0	1.40436	0.00155116	5.40777	1.57559e-05
orf19.3954.1	orf19.3954.1	Ortholog of C. parapsilosis CDC317 : CPAR2_101170, Candida tenuis NRRL Y-1498 : CANTEDRAFT_113855, Debaryomyces hansenii CBS767 : DEHA2G20240g and Pichia stipitis Pignal : psti_CGOB_00174	0	1.37665	0.0195232	4.41525	0.000568012
orf19.3573	PEX6	Ortholog(s) have ATPase activity, protein heterodimerization activity, role in fatty acid metabolic process, protein import into peroxisome matrix, receptor recycling, replicative cell aging and cytosol, nucleus, peroxisome localization	0	1.31651	0.000731393	6.74974	4.46413e-06
orf19.4216	orf19.4216	Putative heat shock protein; decreased expression in hyphae; transcription is increased in populations of cells exposed to fluconazole over multiple generations; overexpression increases resistance to farnesol and azoles	0	1.31104	0.000576931	7.50858	3.14067e-06
orf19.2468	orf19.2468	Ortholog(s) have trans-aconitate 3-methyltransferase activity and cytosol, nucleus localization	0	1.29684	0.0253121	3.17356	0.000835107
orf19.4688	DAG7	Secretory protein; a-specific, alpha-factor induced; mutation confers hypersensitivity to toxic ergosterol analog; fluconazole-induced; induced during chlamydospore formation in C. albicans and C. dubliniensis	0	1.2916	0.0019375	3.01183	2.04553e-05
orf19.5565	orf19.5565	Putative 3-hydroxyisobutyrate dehydrogenase; rat catheter and Spider biofilm induced	0	1.26563	0.00109008	7.47762	7.12175e-06	HPD1
orf19.1985	orf19.1985	Has aminoglycoside phosphotransferase and protein kinase domains; rat catheter and flow model biofilm induced	0	1.24417	0.00114344	6.4178	7.92224e-06
orf19.1181	orf19.1181	Has domain(s) with predicted catalytic activity and membrane localization	0	1.19036	0.0406555	2.03908	0.00214551
orf19.6902	DBP7	Putative ATP-dependent DEAD-box RNA helicase; Hap43-induced; rat catheter biofilm induced	0	1.18397	0.0126518	6.21563	0.000293337
orf19.6317	ADE6	5-Phosphoribosylformyl glycinamidine synthetase; adenine biosynthesis; not induced in GCN response, in contrast to S. cerevisiae Ade6; protein in stationary phase yeast-form cultures; flow model and rat catheter biofilm repressed	0	1.1686	0.00536843	5.61566	7.61605e-05
orf19.2599	CRC1	Mitochondrial carnitine carrier protein	0	1.15669	0.00903517	8.50367	0.000157989
orf19.371	orf19.371	Ortholog of C. dubliniensis CD36 : Cd36_40110, C. parapsilosis CDC317 : CPAR2_402300, Candida tenuis NRRL Y-1498 : CANTEDRAFT_94507 and Debaryomyces hansenii CBS767 : DEHA2F05588g	0	1.14757	0.0133058	5.80732	0.000311684
orf19.7282	PEX13	Protein required for peroxisomal protein import mediated by PTS1 and PTS2 targeting sequences; transcript induced in an RHE model of oral candidiasis; Hap43-repressed gene	0	1.14446	0.00140489	6.12297	1.3841e-05
orf19.7279.1	orf19.7279.1	Protein of unknown function; Spider biofilm induced	0	1.1431	0.0254381	8.15295	0.000847655
orf19.6090	orf19.6090	Putative nucleolar protein with a predicted role in pre-rRNA processing and ribosome biogenesis; repressed by nitric oxide; required for flow model biofilm formation; Spider biofilm repressed	0	1.13531	0.0090423	7.59805	0.000160126
orf19.1308	orf19.1308	Predicted membrane transporter, member of the drug:proton antiporter (14 spanner) (DHA2) family, major facilitator superfamily (MFS)	0	1.12821	0.0090423	4.68047	0.000161097
orf19.3610	orf19.3610	Protein of unknown function; upregulation correlates with clinical development of fluconazole resistance; regulated by Sef1, Sfu1, and Hap43	0	1.12589	0.00474667	5.93999	6.49907e-05
orf19.6236	NOP6	Putative ortholog of S. cerevisiae Nop6; role in ribosomal small subunit biogenesis; Spider biofilm induced	0	1.11668	0.0290376	4.62356	0.00104903
orf19.6070	ENA2	Putative sodium transporter; induced by ciclopirox olamine; alkaline induced by Rim101; repressed by high-level peroxide stress; induced in oral candidiasis clinical isolates; possibly essential gene; rat catheter and Spider biofilm induced	0	1.11147	0.00122607	6.47271	9.506e-06
orf19.6596	orf19.6596	Putative esterase; possibly transcriptionally regulated by Tac1; induced by Mnl1 under weak acid stress; protein present in exponential and stationary growth phase yeast cultures; Spider biofilm repressed	0	1.10086	0.000716336	7.60101	4.13589e-06
orf19.3442	orf19.3442	Putative oxidoreductase; Hap43-repressed gene	0	1.09584	0.00287849	5.41974	3.46634e-05
orf19.6817	FCR1	Transcription factor; repressor of fluconazole/ketoconazole/brefeldin A resistance; Tn mutation enhances filamentation; partially rescues S. cerevisiae pdr1 pdr3 fluconazole sensitivity; rat catheter biofilm induced/Spider biofilm repressed	0	1.09206	0.0117948	4.18329	0.000247103
orf19.5640	PEX5	Pex5p family protein; required for PTS1-mediated peroxisomal protein import, fatty acid beta-oxidation; similar to S. cerevisiae Pas10p peroxisomal targeting receptor; macrophage/pseudohyphal-repressed; Hap43p-repressed	0	1.07293	0.0371501	7.61475	0.00173811
orf19.1287	orf19.1287	Protein of unknown function; flow model biofilm induced; Spider biofilm induced	0	1.0677	0.0303616	5.01908	0.00115102
orf19.3803	MNN22	Alpha-1,2-mannosyltransferase; required for normal cell wall mannan; regulated by Tsa1, Tsa1B at 37 deg; repressed in core stress response; NO, Hog1 induced; confers sensitivity to cell wall perturbing agents; Spider biofilm repressed	0	1.04586	0.00155814	4.54651	1.61931e-05
orf19.4555	ALS4	GPI-anchored adhesin; role in adhesion, germ tube induction; growth, temperature regulated; expressed during infection of human buccal epithelial cells; repressed by vaginal contact; biofilm induced; repressed during chlamydospore formation	0	1.03912	0.00140489	6.12432	1.30822e-05
orf19.3605	PEX17	Putative peroxin	0	1.01916	0.000720513	6.2106	4.27886e-06
orf19.4763	orf19.4763	Protein of unknown function; possibly membrane bound; mutants are viable; rat catheter biofilm repressed	0	1.01558	0.00307372	5.66364	3.75214e-05
orf19.3138	NOP1	Nucleolar protein; flucytosine induced; Hap43-induced; Spider biofilm repressed	0	1.01397	0.00310077	8.96659	3.83632e-05
orf19.4093	PES1	Pescadillo homolog required for yeast cell growth, lateral yeast growth on filamentous cells and virulence in mice; hyphal cells grow normally in mutant; mutation confers hypersensitivity to 5-fluorocytosine, 5-fluorouracil, tubercidin	0	1.01102	0.026497	6.42628	0.000891685
orf19.59	REI1	Putative cytoplasmic pre-60S factor; Hap43-induced; repressed by prostaglandins	0	1.00771	0.00618166	6.3315	9.07568e-05
orf19.809	orf19.809	Ortholog(s) have role in maturation of LSU-rRNA from tricistronic rRNA transcript (SSU-rRNA, 5.8S rRNA, LSU-rRNA) and nucleolus, preribosome localization	0	1.00436	0.0371501	4.79148	0.00174605
orf19.920	RMT2	Minor protein arginine methyltransferases (PRMT) involved in methylation of arginine residues	0	1.00304	0.040428	4.71716	0.00209409
orf19.7150	NRG1	Transcription factor/repressor; regulates chlamydospore formation/hyphal gene induction/virulence and rescue/stress response genes; effects both Tup1 dependent and independent regulation; flow model biofilm induced; Spider biofilm repressed	0	1.00186	0.00379771	6.42302	5.04337e-05
orf19.3778	orf19.3778	Protein with a predicted role in ribosome biogenesis; mutation confers hypersensitivity to 5-fluorocytosine (5-FC), 5-fluorouracil (5-FU); repressed in core stress response; repressed by prostaglandins; Hap43-induced	0	0.998541	0.00274773	6.98205	3.21822e-05
orf19.5805	DLD1	Putative D-lactate dehydrogenase; white cell-specific trancript; colony morphology-related gene regulation by Ssn6; Hap43-repressed; rat catheter biofilm induced; Spider biofilm repressed	0	0.988741	0.00155116	4.98652	1.58647e-05
orf19.5731	PAD1	Putative phenylacrylic acid decarboxylase; repressed by Rgt1p	0	0.986781	0.0224597	3.23139	0.000696541
orf19.4591	CAT2	Major carnitine acetyl transferase; intracellular acetyl-CoA transport; localized in peroxisomes and mitochondria; induced in macrophages; Hog1-repressed; stationary phase enriched; farnesol-upregulated in biofilm; Spider biofilm induced	0	0.980199	0.00379771	7.29912	5.05856e-05
orf19.6577	FLU1	Multidrug efflux pump of the plasma membrane; MDR family member of the MFS (major facilitator superfamily) of transporters; involved in histatin 5 efflux; fungal-specific (no human/murine homolog)	0	0.97147	0.00488549	4.77544	6.76973e-05
orf19.3606	orf19.3606	Ortholog of S. cereviae Sna4 vacuolar outer membrane protein that plays a role in sensitivity to NA+; induced by Mnl1 under weak acid stress	0	0.961429	0.0121276	6.15158	0.000262078
orf19.7215	orf19.7215	Nucleolar protein; component of the small subunit processome containing the U3 snoRNA; involved in pre-18S rRNA processing; flow model biofilm repressed	0	0.95623	0.0206611	8.84099	0.000616901
orf19.1886	RCL1	Putative U3-containing 90S preribosome processome complex subunit; Hap43-induced; essential; S. cerevisiae ortholog is essential; represses in core stress response;	0	0.954519	0.00903517	6.40403	0.000152674
orf19.1805	PEX14	Ortholog(s) have peroxisome matrix targeting signal-1 binding, peroxisome matrix targeting signal-2 binding, protein binding, bridging activity	0	0.951864	0.00917196	6.90688	0.000167946
orf19.1091	NOP8	Ortholog of S. cereviiae Nop8; has a role in ribosomal large subunit biogenesis; rat catheter and Spider biofilm induced	0	0.950411	0.0405506	5.15773	0.00211594
orf19.6298	SPB4	Putative ATP-dependent RNA helicase; flucytosine repressed; Spider biofilm induced	0	0.941335	0.0402925	5.95413	0.00207378
orf19.638	FDH1	Formate dehydrogenase; oxidizes formate to CO2; Mig1 regulated; induced by macrophages; fluconazole-repressed; repressed by Efg1 in yeast, not hyphal conditions; stationary phase enriched; rat catheter and Spider biofilm induced	0	0.938093	0.0191488	9.37798	0.000514888
orf19.6316.4	orf19.6316.4	Protein of unknown function; Hap43-induced; rat catheter and Spider biofilm induced	0	0.934817	0.00414933	6.05905	5.61275e-05
orf19.512	orf19.512	Ortholog of S. cerevisiae Kre33; essential; S. cerevisiae ortholog is essential and is required for biogenesis of the small ribosomal subunit	0	0.931492	0.0448703	5.89756	0.00256106
orf19.6660	orf19.6660	Protein of unknown function; mRNA binds to She3; Hap43-repressed; rat catheter and flow model biofilm induced	0	0.928632	0.0208244	5.11656	0.000628648
orf19.4737	TPO3	Putative polyamine transporter; MFS-MDR family; induced by Sfu1, regulated upon white-opaque; decreased expression in hyphae vs yeast-form cells; regulated by Nrg1; Spider biofilm repressed	0	0.925625	0.0445497	4.1779	0.00252413
orf19.5850	NOC2	Putative nucleolar complex protein; Hap43-induced; transposon mutation affects filamentous growth; mutation confers hypersensitivity to 5-fluorouracil (5-FU), tubercidin (7-deazaadenosine); repressed in core stress response	0	0.921462	0.00783402	6.82503	0.000125355
orf19.4268	UTP13	Putative U3 snoRNA-associated protein; Hap43-induced; repressed in core stress response; physically interacts with TAP-tagged Nop1	0	0.909642	0.00903517	7.13537	0.000154015
orf19.1164	GAR1	Putative H/ACA snoRNP pseudouridylase complex protein; mutation confers hypersensitivity to tubercidin (7-deazaadenosine); macrophage/pseudohyphal-induced; Spider biofilm repressed	0	0.908776	0.00313611	8.67206	3.93178e-05
orf19.3159	UTP20	Putative snoRNA-binding protein; S. cerevisiae Utp20 ortholog; likely essential for growth; repressed in core stress response; mutation confers resistance to 5-fluorocytosine (5-FC) and parnafungin	0	0.903219	0.017027	5.17119	0.000436267
orf19.1642	orf19.1642	Ortholog of S. cerevisiae Loc1, a nuclear protein involved in asymmetric localization of ASH1 mRNA in S. cerevisiae; Hap43-induced gene; Spider biofilm induced	0	0.899765	0.0371501	4.21681	0.00175271
orf19.1756	GPD1	Glycerol-3-phosphate dehydrogenase; glycerol biosynthesis; regulated by Efg1; regulated by Tsa1, Tsa1B under H2O2 stress conditions; Sflow model and Spider biofilm induced	0	0.897781	0.00911274	6.3917	0.000165358
orf19.2607	orf19.2607	Protein of unknown function; Spider biofilm induced	0	0.896524	0.0253203	4.85512	0.000839553
orf19.1633	UTP4	Putative U3 snoRNA-associated protein; Hap43-induced; physically interacts with TAP-tagged Nop1; Spider biofilm induced	0	0.888948	0.00561918	7.2858	8.15718e-05
orf19.5061	ADE5,7	Phosphoribosylamine-glycine ligase and phosphoribosylformylglycinamidine cyclo-ligase; interacts with Vps34p; required for hyphal growth and virulence; flucytosine induced; not induced in GCN response, in contrast to S. cerevisiae ortholog	0	0.88867	0.00770734	7.5971	0.000122056
orf19.6445	ECI1	Protein similar to S. cerevisiae Eci1p, which is involved in fatty acid oxidation; transposon mutation affects filamentous growth; expression is regulated upon white-opaque switching	0	0.884455	0.037179	8.31108	0.00178269
orf19.3665	SET6	Ortholog of S. cerevisiae Set6, a SET domain protein of unknown function; Hap43-induced; rat catheter and Spider biofilm induced	0	0.883594	0.0104029	4.73843	0.000202591
orf19.1578	orf19.1578	Ortholog of S. cereviaie Rrp5, an RNA binding protein involved in synthesis of 18S and 5.8S rRNAs; Hap43-induced gene	0	0.883306	0.0142202	7.32498	0.00034014
orf19.4697	MDN1	Putative midasin, a very large dynein-related AAA-type ATPase; induced during the mating process	0	0.881965	0.00561918	5.3133	8.1196e-05
orf19.4815	YTM1	Protein similar to S. cerevisiae Ytm1p, which is involved in biogenesis of the large ribosomal subunit; transposon mutation affects filamentous growth; protein level decreases in stationary phase cultures; Hap43p-induced gene	0	0.876396	0.0445497	5.96596	0.00252806
orf19.3884	FGR50	Protein lacking an ortholog in S. cerevisiae; transposon mutation affects filamentous growth; Spider biofilm repressed	0	0.875696	0.0457648	3.27889	0.00264231
orf19.7284	ASR2	Adenylyl cyclase and stress responsive protein; induced in cyr1 or ras1 mutant; stationary phase enriched protein; Spider biofilm induced	0	0.872678	0.0188419	4.33625	0.000496131
orf19.6955	HBR3	Essential protein; regulated by hemoglobin; S. cerevisiae ortholog is essential; Hap43p-induced gene	0	0.867501	0.0195232	7.2275	0.000564182
orf19.5032	SIM1	Adhesin-like protein; involved in cell wall maintenance, redundant with Sun41; possibly secreted; macrophage-repressed; repressed by Rim101, Cyr1, Ras1; Spider biofilm induced	0	0.863986	0.0104029	7.42909	0.000205862
orf19.7197	orf19.7197	Putative intranuclear transport and DNA replication mediator; heterozygous null mutant exhibits resistance to parnafungin in the C. albicans fitness test; Spider biofilm induced	0	0.858868	0.0195232	7.69393	0.000557375
orf19.2671	orf19.2671	Protein with a predicted FAD-dependent pyridine nucleotide reductase domains; putative oxidoreductase; Plc1-regulated; possibly an essential gene, disruptants not obtained by UAU1 method	0	0.856588	0.0121276	5.19584	0.000261562
orf19.5106	DIP2	Putative small ribonucleoprotein complex; Tn mutation affects filamentous growth; physically interacts with TAP-tagged Nop1; heterozygous null mutant exhibits resistance to parnafungin; Hap43-induced gene; Spider biofilm induced	0	0.853804	0.0379855	7.18035	0.00184226
orf19.1306	orf19.1306	Ortholog(s) have cytosol, nucleus localization	0	0.833577	0.0381738	4.97152	0.00190177
orf19.1857	orf19.1857	Putative L-azetidine-2-carboxylic acid acetyltransferase; mutants are viable	0	0.83232	0.024323	6.74458	0.000767865
orf19.2686	orf19.2686	Ortholog(s) have carboxypeptidase activity, role in nitrogen compound metabolic process, proteolysis involved in cellular protein catabolic process and fungal-type vacuole lumen localization	0	0.825114	0.03453	6.54312	0.00144393
orf19.1305	orf19.1305	Ortholog(s) have tRNA (guanine) methyltransferase activity, role in tRNA methylation and mitochondrial matrix, nucleus localization	0	0.82478	0.0288818	5.75553	0.00102313
orf19.443	orf19.443	Ortholog(s) have DNA-directed RNA polymerase activity, RNA polymerase III activity and role in tRNA transcription from RNA polymerase III promoter, transcription initiation from RNA polymerase III promoter	0	0.821367	0.0371501	5.11012	0.00171054
orf19.3810	orf19.3810	Ortholog(s) have methylenetetrahydrofolate dehydrogenase (NAD+) activity, role in folic acid-containing compound biosynthetic process, one-carbon metabolic process, purine nucleobase biosynthetic process and cytosol, nucleus localization	0	0.811558	0.0303616	6.57081	0.00110683
orf19.5912	MAK21	Putative 66S pre-ribosomal particle subunit; mutation confers hypersensitivity to tubercidin (7-deazaadenosine)	0	0.804944	0.0180844	5.77254	0.000468369
orf19.3478	NIP7	Putative nucleolar protein with role in ribosomal assembly; hyphal-induced; Hap43-induced; Spider biofilm induced	0	0.804628	0.0303616	5.99226	0.00115309
orf19.2998	TSR2	Protein with a predicted role in pre-rRNA processing; repressed by prostaglandins	0	0.80366	0.0362942	5.17412	0.00164579
orf19.3015	ARX1	Putative ribosomal large subunit biogenesis protein; repressed in core stress response; repressed by prostaglandins	0	0.794727	0.0288818	7.32874	0.00102911
orf19.7600	FDH3	Glutathione-dependent formaldehyde dehydrogenase; glycine catabolism; repressed by Efg1 in yeast, not hyphal growth conditions; induced by Mnl1 under weak acid stress; Spider biofilm repressed	0	0.792313	0.0126518	9.24367	0.000286839
orf19.5465	orf19.5465	Ortholog(s) have first spliceosomal transesterification activity, role in generation of catalytic spliceosome for first transesterification step and U2-type catalytic step 1 spliceosome, mitotic spindle pole body localization	0	0.792123	0.0195232	4.64701	0.000570045
orf19.787.1	orf19.787.1	Protein of unknown function; ORF added to Assembly 21 based on comparative genome analysis; protein detected by mass spec in stationary phase cultures	0	0.783416	0.0406555	7.36467	0.00214182
orf19.1030	orf19.1030	Putative peptidyl-prolyl cis-trans isomerase	0	0.783409	0.0351321	7.10925	0.00149523
orf19.3783	orf19.3783	Protein of unknown function; rat catheter biofilm induced	0	0.778432	0.0126518	4.75643	0.000294276
orf19.1124.2	orf19.1124.2	Ortholog(s) have diphthine synthase activity, role in peptidyl-diphthamide biosynthetic process from peptidyl-histidine and cytosol, nucleus localization	0	0.776853	0.0275094	6.38634	0.000938647
orf19.494	orf19.494	Putative RNA-binding protein; role in assembly of box H/ACA snoRNPs and thus pre-rRNA processing; Spider biofilm induced	0	0.775564	0.0159973	6.10961	0.000388591
orf19.4029	orf19.4029	Ortholog(s) have role in ribosomal large subunit assembly and cytosolic ribosome, nucleus localization	0	0.773703	0.0357076	6.96872	0.00160219
orf19.6175	orf19.6175	Putative 35S rRNA processing protein; Hap43-induced; repressed by prostaglandins; Spider biofilm induced	0	0.771975	0.0265285	5.81401	0.00089712
orf19.7154	UTP18	Putative U3 snoRNA-associated protein; Hap43-induced; repressed in core stress response; physically interacts with TAP-tagged Nop1	0	0.76832	0.0104029	6.63777	0.000207646
orf19.2017	orf19.2017	Ortholog(s) have RNA polymerase I activity and role in regulation of cell size, transcription elongation from RNA polymerase I promoter, transcription of nuclear large rRNA transcript from RNA polymerase I promoter	0	0.767176	0.0303616	8.37422	0.00117099
orf19.4651	PGA53	GPI-anchored cell surface protein of unknown function; greater mRNA abundance observed in a cyr1 homozygous null mutant than in wild type	0	0.766461	0.00903517	6.16328	0.00015739
orf19.2917	orf19.2917	Putative GTPase; heterozygous null mutant exhibits resistance to parnafungin in the C. albicans fitness test; Hap43p-induced gene	0	0.76618	0.0163701	6.39642	0.000402367
orf19.2594	orf19.2594	Ortholog(s) have RNA polymerase I activity, role in transcription of nuclear large rRNA transcript from RNA polymerase I promoter and DNA-directed RNA polymerase I complex, cytosol localization	0	0.765364	0.0340869	5.13616	0.00138327
orf19.5198	NOP4	Putative nucleolar protein; Hap43-induced; mutation confers hypersensitivity to 5-fluorocytosine (5-FC), 5-fluorouracil (5-FU), and tubercidin (7-deazaadenosine); represses in core stress response	0	0.765295	0.0240325	5.42442	0.000749283
orf19.7062	RPA135	Putative RNA polymerase I subunit A135; repressed by prostaglandins	0	0.764429	0.0484229	7.31663	0.00293158
orf19.3393	orf19.3393	Putative DEAD-box helicase; Hap43-induced; Spider biofilm induced	0	0.763471	0.0387316	7.12819	0.00195511
orf19.526	NHP2	Putative H/ACA snoRNP protein; macrophage/pseudohyphal-induced	0	0.761868	0.03453	6.76141	0.00144682
orf19.3303	orf19.3303	Ortholog(s) have tRNA methyltransferase activity, role in tRNA methylation, wybutosine biosynthetic process and cytosol, mitochondrion, nucleus localization	0	0.761113	0.0355556	5.57353	0.00153713
orf19.500	orf19.500	Ortholog(s) have tRNA (adenine-N1-)-methyltransferase activity, role in tRNA methylation and nucleus, tRNA (m1A) methyltransferase complex localization	0	0.75779	0.0371501	5.85698	0.00173157
orf19.3962	HAS1	Functional homolog of S. cerevisiae Has1p, which is a nucleolar protein of the DEAD-box ATP-dependent RNA helicase family that is involved in biogenesis of the ribosome, particularly the small (40S) subunit; caspofungin-downregulated	0	0.755669	0.0188419	6.78291	0.000497926
orf19.4492	orf19.4492	Ortholog(s) have role in nuclear division, rRNA processing and mitotic spindle pole body, nuclear periphery, nucleolus, preribosome, large subunit precursor localization	0	0.75451	0.0381738	7.16101	0.00188938
orf19.2772	HOS3	Histone deacetylase; similar to S. cerevisiae Hos3p; greater expression and longer mRNA in white cells, compared to opaque cells; has conserved deacetylation motif	0	0.751256	0.0381738	4.51254	0.00189566
orf19.2021	HGT8	High-affinity glucose transporter of the major facilitator superfamily; 20 members in the C. albicans glucose transporter family; 12 probable membrane-spanning segments; gene has intron; expressed in rich medium; flow model biofilm induced	0	0.749392	0.0419895	4.21957	0.0022581
orf19.1791	orf19.1791	Putative protein with a predicted role in 60S ribosomal subunit biogenesis; Hap43p-induced gene; ortholog of S. cerevisiae MAK11	0	0.748916	0.0278124	6.25325	0.000964376
orf19.3523	CRK1	Protein kinase of the Cdc2 subfamily involved in hyphal development, virulence; promotes hyphal development independently of Cph1 and Efg1; functionally complements pheromone hypersensitivity of S. cerevisiae sgv1 mutant; Hap43p-repressed	0	0.74538	0.0469665	4.26783	0.0027752
orf19.2360	URA2	Putative bifunctional carbamoylphosphate synthetase-aspartate transcarbamylase; flucytosine induced; macrophage/pseudohyphal-induced; 5'-UTR intron; flow model biofilm repressed	0	0.741517	0.0498649	5.84882	0.00306
orf19.3066	ENG1	Endo-1,3-beta-glucanase; ortholog of S. cerevisiae Dse4 needed for cell separation; caspofungin, fluconazole repressed; repressed by alpha pheromone in SpiderM medium; flow model biofilm induced; rat catheter biofilm repressed	0	0.740049	0.0344467	5.35064	0.00142641
orf19.4610	orf19.4610	Predicted metallocarboxypeptidase; role in proteolysis; rat catheter biofilm repressed	0	0.733238	0.0463516	4.59885	0.00268383
orf19.3275	orf19.3275	Ortholog of C. dubliniensis CD36 : Cd36_25870, C. parapsilosis CDC317 : CPAR2_804000, Candida tenuis NRRL Y-1498 : CANTEDRAFT_115661 and Debaryomyces hansenii CBS767 : DEHA2B05852g	0	0.731762	0.0250258	5.19009	0.000813277
orf19.5639	HIS4	Multifunctional enzyme that catalyzes three steps of histidine biosynthesis, with phosphoribosyl-AMP cyclohydrolase, phosphoribosyl-ATP diphosphatase, and histidinol dehydrogenase activities; required for wild-type adhesion to human calls	0	0.730701	0.0110267	7.55076	0.000221917
orf19.4191	RLP24	Putative ribosomal protein; Hap43-induced; essential gene; heterozygous mutation confers hypersensitivity to 5-fluorocytosine (5-FC), 5-fluorouracil (5-FU), and tubercidin (7-deazaadenosine); Spider biofilm induced	0	0.724861	0.0401749	6.21771	0.00204785
orf19.4173	orf19.4173	Ortholog(s) have role in peptidyl-diphthamide biosynthetic process from peptidyl-histidine and cytosol localization	0	0.724016	0.0371501	5.1785	0.00171373
orf19.4326	orf19.4326	Ortholog(s) have role in mRNA cis splicing, via spliceosome, maturation of 5S rRNA and U4/U6 x U5 tri-snRNP complex localization	0	0.722409	0.0469665	4.01255	0.00276413
orf19.7657	POP3	Putative RNase MRP and nuclear RNase P component; decreased repressed by prostaglandins; Spider biofilm induced	0	0.719908	0.00742741	5.96353	0.000113947
orf19.18	IMH3	Inosine monophosphate (IMP) dehydrogenase; enzyme of GMP biosynthesis; target of mycophenolic acid and mizoribine monophosphate; antigenic during infection; repressed in core stress response; snoRNA snR54 encoded within IMH3 intron	0	0.718215	0.0284652	9.17043	0.00100018
orf19.4824	orf19.4824	Planktonic growth-induced gene	0	0.717958	0.0208244	4.52297	0.000628399
orf19.5170	ENA21	Predicted P-type ATPase sodium pump; Gcn4p-regulated; flucytosine, amphotericin B, or ketoconazole-induced; osmotic stress-induced; overlaps orf19.5170.1, which is annotated as a blocked reading frame; Spider biofilm induced	0	0.717511	0.0381738	8.54379	0.00187465
orf19.3341	orf19.3341	Putative tRNA-Arg synthetase; essential; genes encoding ribosomal subunits, translation factors, and tRNA synthetases are downregulated upon phagocytosis by murine macrophage; downregulated by growth in the mouse cecum	0	0.716499	0.0117948	7.95026	0.000245797
orf19.3300	ZPR1	Protein with putative zinc finger; regulated by Gcn4p; repressed in response to amino acid starvation (3-aminotriazole treatment); upregulation correlates with clinical development of fluconazole resistance	0	0.713774	0.0126518	7.09262	0.000285243
orf19.4040	ILV3	Dihydroxyacid dehydratase; repressed by nitric oxide; macrophage-induced protein; protein in exponential and stationary growth phase; Sef1, Sfu1p, Hap43-regulated; farnesol-repressed; flow model biofilm induced; Spider biofilm repressed	0	0.711655	0.0223243	8.36245	0.000688659
orf19.6234	orf19.6234	Putative U2 snRNP component; mutation confers hypersensitivity to 5-fluorocytosine (5-FC), 5-fluorouracil (5-FU), and tubercidin (7-deazaadenosine); Hap43-induced, Spider biofilm induced	0	0.710528	0.0216833	6.40638	0.000658155
orf19.3553	RPF2	Putative pre-rRNA processing protein; Hap43p-induced gene; mutation confers hypersensitivity to 5-fluorocytosine (5-FC), 5-fluorouracil (5-FU), and tubercidin (7-deazaadenosine)	0	0.707403	0.0455121	6.67673	0.00261271
orf19.4948	REX3	Ortholog(s) have 3'-5'-exoribonuclease activity and role in U5 snRNA 3'-end processing, exonucleolytic trimming to generate mature 3'-end of 5.8S rRNA from tricistronic rRNA transcript (SSU-rRNA, 5.8S rRNA, LSU-rRNA)	0	0.705363	0.0473566	3.92554	0.00281233
orf19.5750	SHM2	Cytoplasmic serine hydroxymethyltransferase; complements glycine auxotrophy of S. cerevisiae shm1 shm2 gly1-1 mutant; antigenic; farnesol-upregulated in biofilm; stationary-phase enriched protein; rat catheter and Spider biofilm repressed	0	0.705191	0.00883661	8.41099	0.00014577
orf19.1153	GAD1	Putative glutamate decarboxylase; alkaline, macrophage-downregulated gene; amphotericin B induced; induced by Mnl1 under weak acid stress; stationary phase enriched protein; rat catheter biofilm repressed	0	0.701149	0.0454399	6.76515	0.00260106
orf19.4506	LYS22	Putative homocitrate synthase; repressed by nitric oxide and by hypoxia; protein level decreases in stationary phase cultures; induced by ketoconazole, Spider biofilm induced; flow model biofilm repressed	0	0.700712	0.0200038	6.85326	0.000593975
orf19.3160	HSP12	Heat-shock protein; induced by osmotic/oxidative/cadmium stress, fluphenazine treatment, low iron, CDR1 and CDR2 overexpression, or ssn6 or ssk1 null mutation; overexpression increases resistance to farnesol and azoles	0	0.69804	0.0194834	8.24688	0.000546385
orf19.4870	DBP3	Putative ATP-dependent DEAD-box RNA helicase; Hap43-induced; repressed by prostaglandins; Spider biofilm induced	0	0.696528	0.0483027	5.82357	0.00291093
orf19.1233	ADE4	Putative phosphoribosylpyrophosphate amidotransferase; flucytosine induced	0	0.695291	0.030411	7.81095	0.00118393
orf19.7569	SIK1	Putative U3 snoRNP protein; Hap43p-induced gene; physically interacts with TAP-tagged Nop1p	0	0.69318	0.0357076	7.91142	0.00158975
orf19.3870	ADE13	Adenylosuccinate lyase; enzyme of adenine biosynthesis; soluble protein in hyphae; not induced during GCN response, in contrast to the S. cerevisiae ortholog; repressed by nitric oxide	0	0.685632	0.0195232	8.50993	0.000558908
orf19.7366	orf19.7366	Ortholog(s) have S-adenosylmethionine-dependent methyltransferase activity and nucleolus localization	0	0.681877	0.0419448	6.3147	0.00224185
orf19.4760	orf19.4760	Putative protein-histidine N-methyltransferase; Spider biofilm induced	0	0.67899	0.0344467	6.68269	0.00142091
orf19.962	orf19.962	Protein with a fungal RNA polymerase I subunit RPA14 domain; proposed to play a role in the recruitment of pol I to the promoter; Hap43-induced gene	0	0.676469	0.0442196	6.12589	0.00248015
orf19.7624	orf19.7624	Ortholog(s) have role in rRNA processing and 90S preribosome, nucleolus localization	0	0.675579	0.0345702	6.51571	0.00145421
orf19.7484	ADE1	Phosphoribosylaminoimadazole succinocarboxamide synthetase, enzyme of adenine biosynthesis; not induced in GCN response, unlike the S. cerevisiae ortholog; fungal-specific (no human or murine homolog); levels decrease in stationary phase	0	0.674313	0.0200038	8.69307	0.000591764
orf19.6255	orf19.6255	Putative protein of unknown function; Hap43p-repressed gene	0	0.670831	0.0194834	5.23654	0.000544925
orf19.5507	ENP1	Protein required for pre-rRNA processing and 40S ribosomal subunit synthesis; associated with U3 and U14 snoRNAs; transposon mutation affects filamentous growth; repressed by prostaglandins; Spider biofilm induced	0	0.669008	0.0405506	7.52015	0.00212051
orf19.6220.4	orf19.6220.4	Ribosomal 60S subunit protein; Spider biofilm repressed	0	0.667807	0.040874	9.4618	0.00217114
orf19.2859	SRP40	Putative chaperone of small nucleolar ribonucleoprotein particles; macrophage/pseudohyphal-induced; rat catheter biofilm induced	0	0.665968	0.0194834	7.86727	0.000538261
orf19.5572	orf19.5572	Protein of unknown function; Spider biofilm repressed	0	0.662888	0.0381738	3.96003	0.00189249
orf19.6253	RPS23A	Putative ribosomal protein; repressed upon phagocytosis by murine macrophage; Spider biofilm repressed	0	0.660933	0.0383276	11.0481	0.00191575
orf19.6355	orf19.6355	Ortholog(s) have role in ribosome biogenesis and cytosol, nucleolus localization	0	0.656758	0.0362942	5.95702	0.00164647
orf19.2789	orf19.2789	Ortholog of C. dubliniensis CD36 : Cd36_07040, C. parapsilosis CDC317 : CPAR2_208700, Candida tenuis NRRL Y-1498 : CANTEDRAFT_108836 and Debaryomyces hansenii CBS767 : DEHA2F25674g	0	0.656172	0.0342744	5.13084	0.00140219
orf19.7502	orf19.7502	Protein of unknown function; Hap43-induced gene; upregulated in a cyr1 null mutant; Spider biofilm induced	0	0.652687	0.037179	7.17764	0.00178474
orf19.1026.1	orf19.1026.1	Ortholog of C. dubliniensis CD36 : Cd36_03580, C. parapsilosis CDC317 : CPAR2_105090, Candida tenuis NRRL Y-1498 : CANTEDRAFT_106351 and Debaryomyces hansenii CBS767 : DEHA2A09548g	0	0.650376	0.0217319	5.06754	0.000664836
orf19.3547	orf19.3547	Ortholog(s) have mRNA 3'-UTR binding, translation repressor activity, nucleic acid binding activity, role in negative regulation of translation, ribosomal large subunit biogenesis and large ribosomal subunit, nucleolus localization	0	0.650194	0.0199036	6.69386	0.000584434
orf19.2488	FAL1	eIF4A subfamily of DEAD-box ATP-dependent RNA helicases; predicted nucleolar protein required for maturation of 18S rRNA; Spider biofilm induced	0	0.645602	0.0355765	6.57394	0.00156109
orf19.5439	orf19.5439	Ortholog of C. parapsilosis CDC317 : CPAR2_504010, C. dubliniensis CD36 : Cd36_80270, Lodderomyces elongisporus NRLL YB-4239 : LELG_02294 and Pichia stipitis Pignal : PICST_29581	0	0.64286	0.0439767	4.85658	0.00245494
orf19.6676	orf19.6676	Has domain(s) with predicted diphthine synthase activity and role in peptidyl-diphthamide biosynthetic process from peptidyl-histidine	0	0.642418	0.0362942	5.89815	0.00163848
orf19.7570	UGA3	Zn(II)2Cys6 transcription factor; required for utilization of gamma-aminobutyrate (GABA) as a nitrogen source; mutants display decreased CFU in mouse kidneys; Spider biofilm induced	0	0.639272	0.0249565	5.29623	0.000806909
orf19.2831	RPC31	Putative RNA polymerase III subunit C31; repressed by nitric oxide; induced during infection of murine kidney, compared to growth in vitro; has murine homolog	0	0.638249	0.024323	5.63206	0.000774386
orf19.5066	orf19.5066	Putative pre-60S pre-ribosomal particle subunit; essential gene; S. cerevisiae ortholog RRP17 is essential; Hap43p-induced; rat catheter biofilm induced	0	0.63706	0.0377051	5.12312	0.00181621
orf19.6208	MEF2	Putative mitochondrial translation elongation factor; caspofungin induced	0	0.63684	0.0494557	7.1053	0.00302674
orf19.3104	YDC1	Alkaline dihydroceramidase; involved in sphingolipid metabolism; Mob2-dependent hyphal regulation; transcript is regulated by Nrg1 and Mig1; Hap43-repressed	0	0.63539	0.0217319	4.83396	0.000666799
orf19.1375	LEU42	Putative alpha-isopropylmalate synthase; fungal-specific; induced by human blood or polymorphonuclear cells; regulated by Gcn2 and Gcn4; stationary phase enriched protein; Spider biofilm induced	0	0.633794	0.031674	7.18065	0.00123833
orf19.6685	ISY1	Putative pre-mRNA-splicing factor; mutation confers resistance to 5-fluorocytosine (5-FC); rat catheter biofilm induced	0	0.631004	0.0252644	5.53145	0.000828029
orf19.3362	orf19.3362	Has domain(s) with predicted flavin adenine dinucleotide binding, oxidoreductase activity and role in oxidation-reduction process	0	0.621729	0.0402925	5.03776	0.00206496
orf19.7534	MIS12	Mitochondrial C1-tetrahydrofolate synthase precursor	0	0.621623	0.0381738	7.85282	0.00186415
orf19.6058	GLO1	Putative monomeric glyoxalase I; oxidative stress-induced via Cap1; flow model and rat catheter biofilm repressed	0	0.62137	0.036885	8.55513	0.00167936
orf19.7082	orf19.7082	S-adenosylmethionine transporter of the mitochondrial inner membrane; mitochondrial carrier family; predicted role in biotin biosynthesis and respiratory growth; Spider biofilm repressed	0	0.621083	0.0349696	5.75834	0.00148255
orf19.5566	orf19.5566	Ortholog(s) have role in protein lipoylation and mitochondrion localization	0	0.620817	0.0474267	5.04842	0.00283997
orf19.1716	URA3	Orotidine-5'-phosphate decarboxylase; pyrimidine biosynthesis; gene used as genetic marker; decreased expression when integrated at ectopic chromosomal locations can cause defects in hyphal growth and virulence; Spider biofilm repressed	0	0.620461	0.0259382	5.60929	0.000868599
orf19.7111.1	SOD3	Cytosolic manganese-containing superoxide dismutase; protects against oxidative stress; repressed by ciclopirox olamine, induced during stationary phase when SOD1 expression is low; Hap43-repressed; Spider and flow model biofilm induced	0	0.61984	0.0430617	8.20088	0.00235128
orf19.967	orf19.967	Major mitochondrial nuclease; has RNAse and DNA endo- and exonucleolytic activities; roles in mitochondrial recombination, apoptosis and maintenance of polyploidy; Spider biofilm repressed	0	0.609401	0.0194834	6.54472	0.000538484
orf19.3016	orf19.3016	Ortholog(s) have role in meiotic chromosome segregation and cytosol, nucleus localization	0	0.607747	0.0303616	6.63291	0.0011331
orf19.154	orf19.154	Putative ortholog of S. cerevisiae Utp30; a U3-containing 90S preribosome complex protein; Hap43-induced; Spider biofilm induced	0	0.604872	0.0356402	6.10319	0.00157565
orf19.3287	BUD22	Protein with a predicted role in 18S rRNA maturation and small ribosomal subunit biogenesis; repressed in core stress response; repressed by prostaglandins	0	0.59767	0.0342744	5.84898	0.00140012
orf19.1565	orf19.1565	Protein of unknown function	0	0.596606	0.037179	5.69933	0.0017608
orf19.3893	SCW11	Cell wall protein; repressed in ace2 mutant; repressed in core caspofungin response; induced in high iron; possibly an essential gene, disruptants not obtained by UAU1 method; rat catheter and Spider biofilm repressed	0	0.58954	0.0252644	7.15748	0.000829366
orf19.1490	MSB2	Mucin family adhesin-like protein; cell wall damage sensor; required for Cek1 phosphorylation by cell wall stress; Rim101-repressed; activation releases extracellular domain into medium; Spider biofilm induced	0	-0.586346	0.0405506	8.02785	0.00211184
orf19.7479	NTH1	Neutral trehalase; hyphal induction in mutant delayed but not reduced overall; not required for virulence in mice; possible regulatory cAMP-dependent phosphorylation at S10,S213; Hap43-repressed gene; Spider biofilm induced	0	-0.589892	0.0303616	6.37245	0.00116536
orf19.1843	ALG6	Putative glucosyltransferase involved in cell wall mannan biosynthesis; transcription is elevated in chk1, nik1, and sln1 homozygous null mutants; repressed by nitric oxide; possibly essential gene, disruptants not obtained by UAU1 method	0	-0.59209	0.0344467	5.92901	0.00143197
orf19.117	orf19.117	Ortholog(s) have SNAP receptor activity, role in exocytosis, vesicle fusion and SNARE complex, extrinsic to plasma membrane localization	0	-0.600126	0.0381738	6.35948	0.00186199
orf19.4082	DDR48	Immunogenic stress-associated protein; filamentation regulated; induced by benomyl/caspofungin/ketoconazole or in azole-resistant strain; Hog1, farnesol, alkaline repressed; stationary phase enriched; Spider, flow model biofilm induced	0	-0.600934	0.0371501	9.86446	0.00172934
orf19.2739	orf19.2739	Ortholog(s) have histone binding activity, role in DNA replication-dependent nucleosome assembly and CAF-1 complex, chromosome, centromeric region, nucleus localization	0	-0.606091	0.0406555	5.37385	0.00214611
orf19.1605	PMS1	Putative DNA mismatch repair factor; ortholog of S. cerevisiae PMS1 which is an ATP-binding protein involved in DNA mismatch repair	0	-0.615158	0.0303616	5.26818	0.00111577
orf19.242.2	orf19.242.2	Ortholog(s) have endoplasmic reticulum localization	0	-0.622941	0.0439767	7.52603	0.00245169
orf19.4530.1	orf19.4530.1	Protein of unknown function; regulated by Nrg1, Tup1; Spider and flow model biofilm induced	0	-0.625842	0.0303616	5.7642	0.00117199
orf19.2796	orf19.2796	Ortholog(s) have DNA-directed DNA polymerase activity, role in DNA replication initiation, telomere capping and alpha DNA polymerase:primase complex, cytosol, nuclear envelope localization	0	-0.627835	0.040874	5.80709	0.00217059
orf19.5292	AXL2	Ortholog of S. cerevisiae Axl2; a plasma membrane protein involved in determination of budding pattern; O-glycosylated by Pmt4; mutant is viable	0	-0.629705	0.0357076	6.35685	0.00159366
orf19.4779	orf19.4779	Putative transporter; slightly similar to the Sit1p siderophore transporter; Gcn4p-regulated; fungal-specific; induced by Mnl1p under weak acid stress	0	-0.630017	0.0303616	6.44428	0.00112579
orf19.1668	orf19.1668	Protein of unknown function; expression downregulated in an ssr1 null mutant	0	-0.636372	0.037179	4.78337	0.00177151
orf19.4161	orf19.4161	Ortholog(s) have role in DNA repair and Smc5-Smc6 complex, nucleus localization	0	-0.638415	0.0431164	4.87629	0.00236849
orf19.5288	IFE2	Putative alcohol dehydrogenase; yeast-enriched transcript; Efg1-regulated; induced by prostaglandins, Hog1, fluconazole; rat catheter biofilm induced	0	-0.639125	0.0278124	8.76503	0.000960706
orf19.745	VAC8	Protein involved in vacuolar inheritance; required for hyphal growth; contains armadillo repeats	0	-0.641817	0.0355556	8.20543	0.00153813
orf19.1715	IRO1	Putative transcription factor; role in iron utilization, pathogenesis; both IRO1 and adjacent URA3 are mutated in strain CAI4; suppresses S. cerevisiae aft1 mutant low-iron growth defect; hyphal-induced; reports differ about iron regulation	0	-0.651235	0.0194834	7.6114	0.000543272
orf19.3415	PTK2	Putative protein kinase of polyamine import; mutation confers hypersensitivity to high concentrations of tunicamycin; YPD flow model biofilm induced; rat catheter and Spider biofilm induced	0	-0.653706	0.017027	6.77591	0.000438174
orf19.1991	orf19.1991	Ortholog(s) have cytoplasm localization	0	-0.660098	0.0485576	8.88063	0.00295575
orf19.3013	CDC12	Septin; essential for viability; forms ring at sites of cell division and also forms filaments in mature chlamydospore; filamentous growth induced; regulated by Nrg1, Tup1, tyrosol and cell density; rat catheter biofilm repressed	0	-0.662982	0.0166499	7.76772	0.000414737
orf19.1562	orf19.1562	Protein of unknown function; flow model biofilm induced; Spider biofilm induced; repressed by alpha pheromone in SpiderM medium	0	-0.665573	0.024323	8.00531	0.000764265
orf19.5691	CDC11	Septin; cell and hyphal morphology, agar-invasive growth, full virulence and kidney tissue invasion in mouse, but not kidney colonization, immunogenicity; hyphal and cell-cycle-regulated phosphorylation; rat catheter biofilm repressed	0	-0.666749	0.0194834	7.81765	0.000536588
orf19.6459	DPP3	Protein similar to S. cerevisiae pyrophosphate phosphatase Dpp1; required for farnesol biosynthesis; repressed by 17-beta-estradiol, ethynyl estradiol; Spider biofilm induced	0	-0.676992	0.030411	5.86893	0.00118226
orf19.5542	SAP6	Secreted aspartyl protease; expressed during hyphal growth, oral carriage, infection; sap4,5,6 triple mutant defective in protein utilization as N source; virulence role affecte by URA3; N-glycosylated; rat catheter biofilm induced	0	-0.678783	0.0469665	5.52373	0.00274808
orf19.5147	LMO1	Protein involved together with Dck1p and Rac1p in invasive filamentous growth and cell wall integrity; acts upstream of MAP kinase Cek1p; has similarity to human ELMO1	0	-0.679326	0.0402925	5.99619	0.00207325
orf19.1822	UME6	Zn(II)2Cys6 transcription factor; role in hyphal extension, virulence, adherence to plastic; rat catheter biofilm induced; has a long 5'-UTR that regulates translational efficiency and controls transition to filamentous growth	0	-0.680186	0.0104029	6.09505	0.000198208
orf19.3216	orf19.3216	Similar to Rab GTPase activators; Hap43p-induced gene	0	-0.68186	0.0275094	5.33879	0.000939369
orf19.3519	SUA72	Predicted transcription factor; induced during planktonic growth, whereas related SUA71 is downregulated	0	-0.684493	0.039531	4.21624	0.00200198
orf19.1617	orf19.1617	Protein similar to S. cerevisiae Ydr282cp; transposon mutation affects filamentous growth; Hap43p-repressed gene	0	-0.685192	0.01937	5.38582	0.000524033
orf19.7323	CBP1	Corticosteroid binding protein; transcription induced at late log-phase or upon adherence to polystyrene; not induced by corticosterone; contains a possible NAD/FAD binding region; regulated by Nrg1, Tup1; Spider biofilm induced	0	-0.686061	0.0124916	7.85133	0.000278186
orf19.6028	HGC1	Hypha-specific G1 cyclin-related protein involved in regulation of morphogenesis, biofilm formation; Cdc28-Hgc1 maintains Cdc11 S394 phosphorylation during hyphal growth; required for virulence in mice; regulated by Nrg1, Tup1, farnesol	0	-0.68662	0.0289279	7.08215	0.0010403
orf19.1823	orf19.1823	Predicted membrane protein; transcript repressed by ciclopirox olamine	0	-0.687015	0.0188419	5.35775	0.00050042
orf19.3642	SUN41	Cell wall glycosidase; role in biofilm formation and cell separation; possibly secreted; hypoxia, hyphal induced; caspofungin repressed; Efg1, Cph1 regulated; O-glycosylated, possible Kex2 substrate; 5'-UTR intron; Spider biofilm induced	0	-0.691492	0.0166499	10.4738	0.000412254
orf19.1664	orf19.1664	Protein of unknown function; expression downregulated in an ssr1 null mutant	0	-0.691972	0.0483027	5.58025	0.00291633
orf19.1666	orf19.1666	Ortholog of Dig2, a MAP kinase-responsive inhibitor of Ste12; regulates mating-specific genes and invasive growth in S. cerevisiae; induced by alpha pheromone in SpiderM medium	0	-0.695999	0.040428	5.47021	0.00209191
orf19.1825	orf19.1825	Protein of unknown function; mutants are viable; filament induced; regulated by Nrg1, Rfg1, Tup1	0	-0.697957	0.0288818	5.51899	0.0010276
orf19.1654	orf19.1654	Predicted membrane protein; induced by prostaglandins	0	-0.698906	0.0168146	6.89253	0.000427161
orf19.3667	orf19.3667	Ortholog(s) have microtubule motor activity, protein homodimerization activity and kinesin complex localization	0	-0.702676	0.0352735	4.89127	0.00151289
orf19.3733	IDP2	Isocitrate dehydrogenase; white-opaque switch regulated; morphology-regulation by Ssn6; protein in exponential and stationary phase yeast; Hap43-repressed; Spider biofilm repressed by Bcr1, Tec1, Ndt80, Rob1, Brg1; Spider biofilm induced	0	-0.718147	0.0303616	9.8984	0.00114914
orf19.4377	KRE1	Cell wall glycoprotein; beta glucan synthesis; increases glucan content in S. cerevisiae kre1, complements killer toxin sensitivity; caspofungin induced; Spider/rat catheter/flow model biofilm induced; Bcr1-repressed in RPMI a/a biofilms	0	-0.721327	0.0195232	7.38151	0.000553649
orf19.3171	ACH1	Acetyl-coA hydrolase; acetate utilization; nonessential; soluble protein in hyphae; antigenic in human; induced on polystyrene adherence; farnesol-, ketoconazole-induced; no human or murine homolog; stationary phase-enriched protein	0	-0.721626	0.0328572	10.3191	0.00131168
orf19.4665	orf19.4665	Protein of unknown function; Spider biofilm induced	0	-0.725969	0.0332975	6.26602	0.00133576
orf19.3051	orf19.3051	Protein of unknown function; S. pombe ortholog SPAC17A2.02c plays a role in resistance to cadmium; colony morphology-related gene regulation by Ssn6; Spider biofilm repressed	0	-0.729304	0.0303616	8.51924	0.00115933
orf19.2885	PRI2	Putative DNA primase; gene adjacent to and divergently transcribed with CDC68; Hap43-induced; Spider biofilm repressed	0	-0.7433	0.0159973	5.69384	0.000390564
orf19.7425	orf19.7425	Ortholog(s) have uracil DNA N-glycosylase activity, role in DNA repair and mitochondrion, nucleus localization	0	-0.745649	0.0123449	7.1167	0.000268811
orf19.6579	orf19.6579	Ortholog of C. dubliniensis CD36 : Cd36_71340, C. parapsilosis CDC317 : CPAR2_301350, Candida tenuis NRRL Y-1498 : CANTEDRAFT_114098 and Debaryomyces hansenii CBS767 : DEHA2D03432g	0	-0.749488	0.0126518	5.83952	0.000290911
orf19.2452	orf19.2452	Protein of unknown function; induced in high iron; repressed in core caspofungin response; ketoconazole-repressed; colony morphology-related gene regulation by Ssn6; possibly subject to Kex2 processing	0	-0.752951	0.0104029	7.53415	0.000199558
orf19.4897	SFH5	Putative phosphatidylinositol transporter; rat catheter and Spider biofilm repressed	0	-0.757073	0.0189993	7.14713	0.000507736
orf19.449	orf19.449	Putative phosphatidyl synthase; stationary phase enriched protein; transcript repressed by yeast-hypha switch; Hap43-repressed; rat catheter, Spider and flow model biofilm induced	0	-0.760927	0.0473869	7.20836	0.00282977
orf19.1995	MNN24	Alpha-1,2-mannosyltransferase; required for normal cell wall mannan content	0	-0.762515	0.00946392	7.74062	0.000174853
orf19.5875	VAM3	Predicted target membrane receptor (t-SNARE) involved in vacuolar transport, endocytosis, and secretion; required for biofilm formation in RPMI-1640 and for virulence; rat catheter biofilm repressed	0	-0.764452	0.0166703	4.86948	0.000417995
orf19.7100	orf19.7100	Putative vacuolar transporter of large neutral amino acids; possibly transcriptionally regulated upon hyphal formation; not the true Avt1 ortholog of S. cerevisiae	0	-0.772474	0.0123756	5.84392	0.000273562
orf19.2216	PDS5	Putative protein with a predicted role in establishment and maintenance of sister chromatid condensation and cohesion; cell-cycle regulated periodic mRNA expression	0	-0.773742	0.0378103	5.1223	0.00182752
orf19.4755	KEX2	Subtilisin-like protease (proprotein convertase); processes aspartyl proteinase Sap2; required for hyphal growth and wild-type virulence in mice; functional homolog of S. cerevisiae Kex2, which processes alpha-factor; Tup1-repressed	0	-0.781752	0.0303616	5.91072	0.00111217
orf19.5763	orf19.5763	Has domain(s) with predicted oxidoreductase activity and role in metabolic process	0	-0.784561	0.0323583	4.3991	0.00128036
orf19.1237	ARO9	Aromatic transaminase; Ehrlich fusel oil pathway of aromatic alcohol biosynthesis; Rim101-dependent pH-regulation (alkaline induced); Hap43-induced gene	0	-0.785951	0.00869866	6.38173	0.00014206
orf19.4771	orf19.4771	Protein of unknown function; Spider biofilm induced	0	-0.787869	0.0386531	5.10293	0.00194477
orf19.543	FUM11	Fumarate hydratase; induced in high iron; protein in exponential and stationary-phase yeast cells, but higher in stationary phase; rat catheter biofilm repressed	0	-0.787892	0.0185241	6.51093	0.000482812
orf19.7314	CDG1	Putative cysteine dioxygenases; role in conversion of cysteine to sulfite; transcript regulated upon white-opaque switch; rat catheter, Spider and flow model biofilm induced	0	-0.794712	0.00813127	8.63224	0.000131452
orf19.2210	orf19.2210	Protein of unknown function; Spider biofilm induced	0	-0.797725	0.00903517	7.99918	0.000156738
orf19.2691	orf19.2691	Planktonic growth-induced gene	0	-0.80599	0.0303616	6.90477	0.00112742
orf19.1738	UGP1	UTP-glucose-1-phosphaturidyl transferase; localizes to yeast, not hyphal cell surface; Hog1-repressed; stationary phase enriched; induced in oralpharyngeal candidasis; rat catheter biofilm repressed; Bcr1-repressed in RPMI a/a biofilms	0	-0.807891	0.00762025	8.15001	0.000118163
orf19.3430	orf19.3430	Plasma membrane-associated protein; physically interacts with TAP-tagged Nop1p	0	-0.813529	0.0352634	4.66915	0.00150664
orf19.1334	orf19.1334	Protein of unknown function; repressed by alpha pheromone in SpiderM medium	0	-0.817527	0.0104029	5.97263	0.000200521
orf19.3600	orf19.3600	Protein of unknown function; flow model biofilm induced	0	-0.819379	0.0485576	3.36363	0.00295522
orf19.7456	orf19.7456	Protein of unknown function; flow model biofilm repressed	0	-0.829461	0.00379771	5.83113	5.07447e-05
orf19.3475	orf19.3475	Described as a Gag-related protein; hyphal induced; downregulation correlates with clinical development of fluconazole resistance; repressed by nitric oxide, 17-beta-estradiol, ethynyl estradiol	0	-0.832093	0.0145221	9.65777	0.000349757
orf19.6202	RBT4	Pry family protein; required for virulence in mouse systemic/rabbit corneal infections; not filamentation; mRNA binds She3, is localized to hyphal tips; Hap43-induced; in both yeast and hyphal culture supernatants; Spider biofilm induced	0	-0.833165	0.0478179	9.18494	0.00287128
orf19.4853	HCM1	Protein with forkhead domain; similar to S. cerevisiae Hcm1p; Hap43p-induced gene	0	-0.851097	0.0488365	4.23591	0.00298078
orf19.5626	orf19.5626	Protein of unknown function; Plc1-regulated; induced by Mnl1 under weak acid stress; flow model biofilm induced	0	-0.852924	0.037179	5.68892	0.00178397
orf19.1510	SRD1	Sur7 family protein with PalI-like domains; not required for stress responses; mutant is viable	0	-0.853995	0.0123756	5.29445	0.000271769
orf19.6148	orf19.6148	Homolog of nuclear distribution factor NudE, NUDEL; regulates dynein targeting to microtubule plus ends; flow model biofilm repressed	0	-0.858893	0.024323	4.70434	0.000772071
orf19.4900	MNN12	Predicted alpha-1,3-mannosyltransferase activity with a role in protein glycosylation	0	-0.864698	0.00737804	7.04067	0.000111973
orf19.1486	orf19.1486	Protein with a life-span regulatory factor domain; regulated by Sef1, Sfu1, and Hap43; flow model biofilm induced; Spider biofilm induced	0	-0.865918	0.00140489	6.68119	1.36326e-05
orf19.4936.1	orf19.4936.1	Putative adhesin-like protein; Spider biofilm induced	0	-0.866261	0.00689405	8.6933	0.00010349
orf19.7043	orf19.7043	Ortholog(s) have endoplasmic reticulum localization	0	-0.867761	0.0139975	5.6047	0.000330195
orf19.7340	orf19.7340	Protein of unknown function; possibly C. albicans specific; Spider biofilm induced	0	-0.874605	0.0342863	3.83975	0.00140833
orf19.1124	orf19.1124	Protein of unknown function; flow model biofilm induced; Spider biofilm induced	0	-0.87502	0.0249565	6.82784	0.000805962
orf19.2192	GDH2	Putative NAD-specific glutamate dehydrogenase; fungal-specific; transcript regulated by Nrg1, Mig1, Tup1, and Gcn4; stationary phase enriched protein; flow model biofilm induced; Spider biofilm induced	0	-0.883355	0.0282331	8.39408	0.000987367
orf19.2685	PGA54	GPI-anchored protein; Hog1-repressed; induced in cyr1 or efg1 mutant or in hyphae; colony morphology-related gene regulation by Ssn6; induced in RHE model; mRNA binds She3; regulated in Spider biofilms by Tec1, Egf1, Ntd80, Rob1, Brg1	0	-0.903908	0.00245584	8.79815	2.71431e-05
orf19.6608	orf19.6608	Predicted DDE superfamily endonuclease domain; repression correlates with clinical development of fluconazole resistance; Spider biofilm induced	0	-0.911417	0.0335427	7.18931	0.00135565
orf19.2457	orf19.2457	Protein of unknown function; induced during chlamydospore formation in both C. albicans and C. dubliniensis; Spider biofilm induced	0	-0.913001	0.00219918	7.80796	2.39436e-05
orf19.7056	orf19.7056	Putative protein of unknown function; transcript is upregulated in clinical isolates from HIV+ patients with oral candidiasis; regulated by Sef1, Sfu1, and Hap43	0	-0.913085	0.0445497	2.49102	0.00252592
orf19.3266	orf19.3266	Ortholog of C. dubliniensis CD36 : Cd36_25930, C. parapsilosis CDC317 : CPAR2_800910, Candida tenuis NRRL Y-1498 : CANTEDRAFT_132053 and Debaryomyces hansenii CBS767 : DEHA2E17160g	0	-0.918531	0.0111644	4.29068	0.00022742
orf19.5760	IHD1	GPI-anchored protein; alkaline, hypha-induced; regulated by Nrg1, Rfg1, Tup1 and Tsa1, Tsa1B in minimal media at 37; oralpharyngeal candidasis induced ; Spider biofilm induced; regulated in Spider biofilms by Tec1, Efg1, Ndt80, Rob1, Brg1	0	-0.919039	0.00911274	12.1045	0.000164472
orf19.5265	KIP4	S. cerevisiae Smy1 ortholog; Tn mutation affects filamentous growth; filament induced; has Mob2-dependent hyphal regulation; regulated by Nrg1, Tup1; oralpharyngeal candidasis induced; Spider biofilm induced; flow model biofilm repressed	0	-0.924819	0.00770734	5.74951	0.000120996
orf19.3734	GEF2	Member of the voltage chloride channel family; Hap43p-repressed gene	0	-0.939639	0.0104029	4.33243	0.000205773
orf19.1409.2	orf19.1409.2	Protein of unknown function; Spider biofilm induced	0	-0.94614	0.00140489	7.77432	1.37965e-05
orf19.4433	CPH1	Transcription factor; for mating, filamentation on solid media, pheromone-stimulated biofilms; in pathway with Ess1, Czf1; required with Efg1 for host cytokine response; regulates galactose metabolism genes; rat cathether biofilm repressed	0	-0.960729	0.00140489	5.63808	1.27228e-05
orf19.3255	TEN1	Protein involved in telomere maintenance; forms a complex with Stn1; transcription is regulated upon yeast-hypha switch; Spider biofilm induced	0	-0.97134	0.0064251	4.90227	9.53907e-05
orf19.2175	orf19.2175	Putative mitochondrial cell death effector; induced by nitric oxide; Spider biofilm induced; rat catheter biofilm repressed	0	-0.976729	0.00510306	5.7987	7.1554e-05
orf19.753	MNN15	Putative alpha-1,3-mannosyltransferase; predicted role in protein O-linked glycosylation; Spider biofilm induced	0	-0.982576	0.0104029	5.47668	0.000206568
orf19.7668	MAL2	Alpha-glucosidase; hydrolyzes sucrose for sucrose utilization; transcript regulated by Suc1, induced by maltose, repressed by glucose; Tn mutation affects filamentous growth; upregulated in RHE model; rat catheter and Spider biofilm induced	0	-0.98562	0.00119622	7.71668	9.07722e-06
orf19.4450	ZCF23	Predicted Zn(II)2Cys6 transcription factor; ortholog of S. cerevisiae Gsm1; flow model biofilm induced	0	-0.987102	0.00322324	5.22263	4.09419e-05
orf19.5585	SAP5	Secreted aspartyl proteinase; sap4,5,6 triple null defective in utilization of protein as N source; virulence role effected by URA3; expressed during infection; mRNA localized to hyphal tip via She3; rat catheter and Spider biofilm induced	0	-0.999357	0.00364137	8.82063	4.68537e-05
orf19.3282	BMT3	Beta-mannosyltransferase; adds 2nd beta-mannose to the acid-stable fraction of cell wall phosphopeptidomannan, elongation of beta-mannose chains on the phosphopeptidomannan acid-labile fraction; Hap43-induced; Spider biofilm induced	0	-1.00638	0.0111644	4.87833	0.000228372
orf19.2209	YVC1	Putative vacuolar cation channel shock; repressed by alpha pheromone in SpiderM medium; flow model biofilm repressed	0	-1.01172	0.00115484	7.49209	8.35761e-06
orf19.5140	orf19.5140	Protein of unknown function; rat catheter and Spider biofilm induced	0	-1.03361	0.0288838	4.2308	0.00103395
orf19.2274	orf19.2274	Ortholog of C. dubliniensis CD36 : Cd36_21450, Candida tropicalis MYA-3404 : CTRG_01739 and Candida albicans WO-1 : CAWG_05814	0	-1.04557	0.0121276	3.47062	0.000260751
orf19.2048	orf19.2048	Proten of unknown function; transcript positively regulated by Sfu1; Hap43 repressed; Spider biofilm induced	0	-1.05099	0.00109008	6.37108	7.19286e-06
orf19.7356	orf19.7356	Ortholog of C. parapsilosis CDC317 : CPAR2_807080, C. dubliniensis CD36 : Cd36_85690, Candida orthopsilosis Co 90-125 : CORT_0C02090 and Candida albicans WO-1 : CAWG_02885	0	-1.06263	0.0430617	4.48947	0.00233464
orf19.1224	FRP3	Putative ammonium transporter; upregulated in the presence of human neutrophils; fluconazole-downregulated; repressed by nitric oxide; Spider biofilm induced; rat catheter biofilm repressed	0	-1.08614	0.0326957	8.27919	0.00129985
orf19.1992	SIR2	Required for wild-type lifespan, asymmetric inheritance of oxidatively damaged proteins, rDNA silencing; regulates phenotypic switch in strain 3153A, not WO-1; partially complements S. cerevisiae sir2 mating defect; Spider biofilm induced	0	-1.1017	0.0102475	5.29212	0.000191021
orf19.4655	OPT6	Putative oligopeptide transporter; fungal-specific (no human or murine homolog); expression of OPT6, OPT7, or OPT8 does not suppress defect of mutant lacking Opt1p, Opt2p, and Opt3p; alleles are nonidentical	0	-1.10268	0.00114344	5.71923	7.90296e-06
orf19.113	CIP1	Possible oxidoreductase; transcript induced by cadmium but not other heavy metals, heat shock, yeast-hypha switch, oxidative stress (via Cap1), or macrophage interaction; stationary phase enriched protein; Spider biofilm induced	0	-1.11513	0.0443745	5.88397	0.00249616
orf19.4590	RFX2	Transcriptional repressor; regulator of filamentation, response to DNA damage, adhesion, virulence in murine mucosal, systemic infections; RFX domain; regulated by Nrg1, UV-induced; partially complements S. cerevisiae rfx1 mutant defects	0	-1.11872	0.00257691	6.73914	2.97565e-05
orf19.36.1	orf19.36.1	Ortholog of C. parapsilosis CDC317 : CPAR2_104640 and Candida orthopsilosis Co 90-125 : CORT_0B05695	0	-1.11999	0.0249565	6.69557	0.00080272
orf19.3902	MRV2	Protein of unknown function; repressed by fluphenazine treatment or in an azole-resistant strain that overexpresses CDR1 and CDR2; Spider biofilm induced	0	-1.13224	0.0142202	3.53067	0.000339962
orf19.4255	ECM331	GPI-anchored protein; mainly at plasma membrane, also at cell wall; Hap43, caspofungin-induced; Plc1-regulated; Hog1, Rim101-repressed; colony morphology-related regulated by Ssn6; induced by ketoconazole and hypoxia	0	-1.13663	0.000345911	7.81669	1.82599e-06
orf19.6306	orf19.6306	Trimethylaminobutyraldehyde dehydrogenase, the third enzyme of the carnitine biosynthesis pathway	0	-1.14062	0.0278124	4.73845	0.000968067
orf19.85	GPX2	Similar to glutathione peroxidase; induced in high iron; alkaline induced by Rim101; induced by alpha factor or interaction with macrophage; regulated by Efg1; caspofungin repressed; Spider biofilm induced	0	-1.15649	0.00140489	10.0748	1.36956e-05
orf19.1816	ALS3	Cell wall adhesin; epithelial adhesion, endothelial invasion; alleles vary in adhesiveness; immunoprotective in mice; binds SspB adhesin of S. gordonii in mixed biofilm; induced in/required for Spider biofilm; flow model biofilm repressed	0	-1.20697	0.00140489	11.7375	1.30449e-05
orf19.4975	HYR1	GPI-anchored hyphal cell wall protein; macrophage-induced; repressed by neutrophils; resistance to killing by neutrophils, azoles; regulated by Rfg1, Efg1, Nrg1, Tup1, Cyr1, Bcr1, Hap43; Spider and flow model biofilm induced	0	-1.25641	0.000716336	9.15956	4.05969e-06
orf19.3374	ECE1	Hypha-specific protein; regulated by Rfg1, Nrg1, Tup1, Cph1, Efg1, Hog1, farnesol, phagocytosis; fluconazole-induced; rat catheter and Spider biofilm induced; flow model biofilm repressed; Bcr1-repressed in RPMI a/a biofilms	0	-1.26675	0.00129068	13.272	1.04327e-05
orf19.4646	UEC1	Protein required for damage to oral epithelial cells and for normal hyphal growth and stress resistance; transcription induced on contact with vascular endothelial cells; not highly conserved	0	-1.27361	0.0437359	2.71378	0.00241694
orf19.6200	orf19.6200	Pry family pathogenesis-related protein; oral infection upregulated gene; mutant has reduced capacity to damage oral epithelial cells	0	-1.32409	0.00903517	2.98975	0.000155788
orf19.1743	ACS1	Acetyl-CoA synthetase; induced by human neutrophils; fluconazole-repressed; regulated by Nrg1/Mig1; colony morphology-related gene regulation by Ssn6; only in stationary phase cultures; rat catheter biofilm repressed, Spider biofilm induced	0	-1.34359	0.00138802	8.44691	1.16775e-05
orf19.7094	HGT12	Glucose, fructose, mannose transporter; major facilitator superfamily; role in macrophage-induced hyphal growth; detected at germ tube plasma membrane by mass spectrometry; Snf3p-induced; 12 probable transmembrane segments	0	-1.40202	0.000114016	8.81582	4.89016e-07
orf19.5392	NGT1	N-acetylglucosamine (GlcNAc)-specific transporter; role in GlcNAc (but not serum) induced hyphal growth; localizes to plasma membrane; induced by GlcNAc, macrophage engulfment; 12 transmembrane, major facilitator superfamily	0	-1.42495	0.00246325	6.78714	2.76313e-05
orf19.3232	orf19.3232	Putative transporter; mutation confers hypersensitivity to toxic ergosterol analog; fungal-specific (no human or murine homolog)	0	-1.45459	0.0117948	2.54979	0.000243249
orf19.3982	orf19.3982	Maltase; induced during growth on sucrose; induced by alpha pheromone in SpiderM medium; early-stage flow model biofilm indced	0	-1.61626	0.00119622	3.71765	9.02718e-06
orf19.2833	PGA34	Putative GPI-anchored protein; transcript repressed by alpha pheromone in SpiderM medium; induced in oralpharyngeal candidasis; flow model biofilm induced; Spider biofilm induced	0	-1.6171	7.07591e-05	7.82944	2.80141e-07
orf19.701	CFL11	Protein similar to ferric reductase Fre10p; flucytosine repressed; possibly adherence-induced; possibly an essential gene, disruptants not obtained by UAU1 method; rat catheter biofilm repressed	0	-1.65929	1.75015e-05	5.81193	4.61934e-08
orf19.2652	TEF4	Putative translation elongation factor; genes encoding ribosomal subunits, translation factors, and tRNA synthetases are downregulated upon phagocytosis by murine macrophage	0	-1.70609	0.0303616	0.962804	0.00114957
orf19.1409.3	orf19.1409.3	Protein of unknown function; Spider biofilm induced	0	-1.7126	0.0371501	1.76744	0.00173606
orf19.3981	MAL31	Putative high-affinity maltose transporter; transcript is upregulated in clinical isolates from HIV+ patients with oral candidiasis; alkaline induced; Spider biofilm induced	0	-1.76858	2.73223e-05	7.46437	8.56359e-08
orf19.5102	PLB5	Putative GPI-linked phospholipase B, fungal-specific (no mammalian homolog); null mutation eliminates cell-associated phospholipase A2 activity and attenuates virulence; fluconazole-repressed; flow model biofilm repressed	0	-1.91646	8.96557e-06	6.71335	2.07057e-08
orf19.3924	orf19.3924	Ortholog of Candida albicans WO-1 : CAWG_04810	0	-2.0269	0.00109008	4.0307	6.85864e-06
orf19.7042	orf19.7042	Protein of unknown function; induced by benomyl or in an azole-resistant strain overexpressing MDR1; induced by nitric oxide; Spider biofilm induced	0	-2.08967	2.85505e-05	5.41312	9.41951e-08
orf19.5113	ADH2	Alcohol dehydrogenase; soluble in hyphae; expression regulated by white-opaque switching; regulated by Ssn6; indued by Mnl1 in weak acid stress; protein enriched in stationary phase yeast cultures; Spider biofilm induced	0	-2.46825	0.00252252	6.46263	2.87123e-05

## Sheet: 3h ALL GENES FDR 0.05 1.5 fold
Name	gene	product	3hr_control	3hr_crotonate	FDR	AveExpr	P value
orf19.1655	PXP2	Putative acyl-CoA oxidase; enzyme of fatty acid beta-oxidation; induced during macrophage infection; opaque specific transcript; putative peroxisome targeting signal; Spider biofilm induced	0	4.53969	3.12606e-09	7.51354	5.15682e-13
orf19.3988	orf19.3988	Putative adhesin-like protein; induced by Mnl1 under weak acid stress; rat catheter and Spider biofilm induced	0	4.13974	0.000223684	2.30491	9.22482e-07
orf19.1652	POX1-3	Predicted acyl-CoA oxidase; farnesol regulated; stationary phase enriched protein; Spider biofilm induced	0	3.86666	6.98099e-08	8.89473	2.3032e-11
orf19.3618	YWP1	Secreted yeast wall protein; possible role in dispersal in host; mutation increases adhesion and biofilm formation; propeptide; growth phase, phosphate, Ssk1/Ssn6/Efg1/Efh1/Hap43 regulated; mRNA binds She3; flow and Spider biofilm repressed	0	3.78127	5.07111e-07	5.72902	4.1827e-10
orf19.3684	orf19.3684	Putative oxidoreductase; Spider biofilm induced	0	3.72374	5.07111e-07	8.35936	3.70142e-10
orf19.6837	FMA1	Putative oxidoreductase; induced by ciclopirox olamine; upregulation correlates with clinical development of fluconazole resistance; Spider biofilm repressed	0	3.57783	2.30838e-06	5.32603	4.18875e-09
orf19.1704	FOX3	Putative peroxisomal 3-oxoacyl CoA thiolase; transcript regulated by white-opaque switch; Spider biofilm induced	0	3.56311	8.45824e-07	7.61946	9.31227e-10
orf19.6254	ANT1	Peroxisomal adenine nucleotide transporter; role in beta-oxidation of medium-chain fatty acid and peroxisome proliferation; rat catheter biofilm induced	0	3.26375	9.87374e-07	7.96382	1.30303e-09
orf19.7520	POT1	Putative peroxisomal 3-oxoacyl CoA thiolase; transcript regulated by Nrg1 and Mig1; farnesol regulated; Hap43-repressed	0	3.15973	1.16539e-07	9.66263	5.76734e-11
orf19.3548.1	WH11	White-phase yeast transcript; expression in opaques increases virulence/switching; mutant switches as WT; Hap43, hypoxia, ketoconazol induced; required for RPMI biofilm; Bcr1-induced in RPMI a/a biofilm; rat catheter, Spider biofilm induced	0	3.1226	1.03291e-05	5.30547	2.44746e-08
orf19.5753	HGT10	Glycerol permease involved in glycerol uptake; member of the major facilitator superfamily; induced by osmotic stress, at low glucose in rich media, during cell wall regeneration; 12 membrane spans; Hap43p-induced gene	0	3.01607	0.0094492	3.94617	9.82019e-05
orf19.6229	CAT1	Catalase; resistance to oxidative stress, neutrophils, peroxide; role in virulence; regulated by iron, ciclopirox, fluconazole, carbon source, pH, Rim101, Ssn6, Hog1, Hap43, Sfu1, Sef1, farnesol, core stress response; Spider biofilm induced	0	2.99236	1.78431e-05	9.46373	5.2982e-08
orf19.1288	FOX2	3-hydroxyacyl-CoA epimerase; fatty acid beta-oxidation; induced by phagocytosis; regulated by Mig1, by white-opaque switch, by DNA methylation; transcriptional activation by oleate requires Ctf1; rat catheter and Spider biofilm induced	0	2.87119	8.45824e-07	8.00961	9.76702e-10
orf19.4886	orf19.4886	Putative adhesin-like protein; Hap43-repressed; rat catheter and Spider biofilm induced	0	2.75746	0.0331906	-0.375215	0.000487291
orf19.272	FAA21	Predicted acyl CoA synthetase; upregulated upon phagocytosis; transcript regulated by Nrg1 and Mig1	0	2.62955	2.31942e-06	5.86361	4.59139e-09
orf19.4041	PEX4	Putative peroxisomal ubiquitin conjugating enzyme; regulated by Sef1, Sfu1, and Hap43; rat catheter biofilm induced; Spider biofilm induced	0	2.50035	1.5442e-06	7.90805	2.54735e-09
orf19.6838	orf19.6838	Putative protein of unknown function, transcript upregulated in clinical isolates from HIV+ patients with oral candidiasis; Spider biofilm induced	0	2.45406	1.69851e-05	4.82769	4.76324e-08
orf19.638	FDH1	Formate dehydrogenase; oxidizes formate to CO2; Mig1 regulated; induced by macrophages; fluconazole-repressed; repressed by Efg1 in yeast, not hyphal conditions; stationary phase enriched; rat catheter and Spider biofilm induced	0	2.25639	1.03291e-05	9.37798	2.55586e-08
orf19.4807	orf19.4807	Ortholog(s) have inorganic diphosphatase activity, role in aerobic respiration and mitochondrion localization	0	2.24168	1.06909e-06	6.65562	1.58723e-09
orf19.4216	orf19.4216	Putative heat shock protein; decreased expression in hyphae; transcription is increased in populations of cells exposed to fluconazole over multiple generations; overexpression increases resistance to farnesol and azoles	0	2.17684	2.60663e-06	7.50858	5.58994e-09
orf19.4342	SUT1	Zn2Cys6 transcription factor involved in sterol uptake; flow model biofilm induced; Spider biofilm repressed	0	2.17264	0.00160042	3.72579	1.24631e-05
orf19.7218	RBE1	Pry family cell wall protein; Rim101, Efg1, Ssn6, alkaline repressed; O-glycosylation; no GPI anchor predicted; ketoconazol induced; regulated by Sef1, Sfu1, Hap4; flow model biofilm induced; rat catheter and Spider biofilm repressed	0	2.08465	0.0194068	2.52218	0.000246506
orf19.3311	IFD3	Putative aldo/keto reductase; Mig1-regulated	0	2.05083	1.03382e-05	6.29833	2.72865e-08
orf19.7279.1	orf19.7279.1	Protein of unknown function; Spider biofilm induced	0	2.02822	0.000433135	8.15295	2.07208e-06
orf19.3664	HSP31	Putative 30 kda heat shock protein; repressed during the mating process; rat catheter biofilm induced	0	1.97369	4.31988e-05	3.23152	1.56775e-07
orf19.4688	DAG7	Secretory protein; a-specific, alpha-factor induced; mutation confers hypersensitivity to toxic ergosterol analog; fluconazole-induced; induced during chlamydospore formation in C. albicans and C. dubliniensis	0	1.88525	0.000618806	3.01183	3.84804e-06
orf19.2810	AAP1	Putative amino acid permease; fungal-specific; possibly essential, disruptants not obtained by UAU1 method; Spider biofilm induced	0	1.8833	0.0222041	1.84819	0.000293027
orf19.2849	AQY1	Aquaporin water channel; osmotic shock resistance, WT freeze tolerance; virulent in mice; flucytosine repressed; flow model/RPMI/Spider/rat catheter biofilm induced; required for RPMI biofilm formation; Bcr1-induced in a/a RPMI biofilms	0	1.85899	0.0353758	1.09529	0.000536882
orf19.4682	HGT17	Putative MFS family glucose transporter; 20 members in C. albicans; 12 probable membrane-spanning segments; induced at low (0.2%, compared to 2%) glucose in rich media; Spider biofilm induced	0	1.85745	0.000506413	4.36465	2.58971e-06
orf19.3954.1	orf19.3954.1	Ortholog of C. parapsilosis CDC317 : CPAR2_101170, Candida tenuis NRRL Y-1498 : CANTEDRAFT_113855, Debaryomyces hansenii CBS767 : DEHA2G20240g and Pichia stipitis Pignal : psti_CGOB_00174	0	1.80987	0.00682342	4.41525	6.8662e-05
orf19.5565	orf19.5565	Putative 3-hydroxyisobutyrate dehydrogenase; rat catheter and Spider biofilm induced	0	1.75827	3.79339e-05	7.47762	1.31411e-07
orf19.6817	FCR1	Transcription factor; repressor of fluconazole/ketoconazole/brefeldin A resistance; Tn mutation enhances filamentation; partially rescues S. cerevisiae pdr1 pdr3 fluconazole sensitivity; rat catheter biofilm induced/Spider biofilm repressed	0	1.74694	0.000506413	4.18329	2.58014e-06
orf19.7288	orf19.7288	Protein with predicted oxidoreductase and dehydrogenase domains; Hap43-repressed; Spider biofilm induced	0	1.60292	0.000858267	5.97781	5.52168e-06
orf19.822	HSP21	Small heat shock protein; role in stress response and virulence; fluconazole-downregulated; induced in cyr1 or ras1 mutant; stationary phase enriched protein; detected in some, not all, biofilm extracts; Spider biofilm induced	0	1.56455	0.000414662	8.97389	1.9153e-06
orf19.3627	orf19.3627	Ortholog of C. dubliniensis CD36 : Cd36_22640, C. parapsilosis CDC317 : CPAR2_406910, Candida tenuis NRRL Y-1498 : CANTEDRAFT_104937 and Debaryomyces hansenii CBS767 : DEHA2D02706g	0	1.55596	0.000618806	4.14042	3.87902e-06
orf19.1985	orf19.1985	Has aminoglycoside phosphotransferase and protein kinase domains; rat catheter and flow model biofilm induced	0	1.54665	0.000193653	6.4178	7.66689e-07
orf19.633	CRG1	Methyltransferase involved in sphingolipid homeostasis, methylates a drug cantharidin; decreased expression in hyphae compared to yeast; expression regulated during planktonic growth; flow model biofilm induced; Hap43-repressed gene	0	1.54401	0.000117776	5.87356	4.46857e-07
orf19.692	orf19.692	Protein of unknown function; Hap43-repressed gene; rat catheter and Spider biofilm induced	0	1.53547	0.00126126	5.40777	8.73853e-06
orf19.823	orf19.823	Protein of unknown function; Spider biofilm induced	0	1.52979	0.0101972	2.61945	0.000112704
orf19.7156	FAA2-3	Predicted acyl CoA synthetase	0	1.50955	0.000582144	5.23493	3.36111e-06
orf19.3573	PEX6	Ortholog(s) have ATPase activity, protein heterodimerization activity, role in fatty acid metabolic process, protein import into peroxisome matrix, receptor recycling, replicative cell aging and cytosol, nucleus, peroxisome localization	0	1.50175	0.000241548	6.74974	1.036e-06
orf19.23	RTA3	Similar to S. cerevisiae Rta1 (role in 7-aminocholesterol resistance) and Rsb1 (flippase); putative drug-responsive regulatory site; induced by fluphenazine, estradiol, ketoconazole, caspofungin; rat catheter biofilm induced	0	1.49167	0.0113674	1.76842	0.000129389
orf19.2846	orf19.2846	Protein of unknown function; Hap43-repressed; induced in core caspofungin response; regulated by yeast-hypha switch; Spider biofilm repressed	0	1.45173	0.0185953	3.43383	0.000230081
orf19.4737	TPO3	Putative polyamine transporter; MFS-MDR family; induced by Sfu1, regulated upon white-opaque; decreased expression in hyphae vs yeast-form cells; regulated by Nrg1; Spider biofilm repressed	0	1.43871	0.00399439	4.1779	3.49229e-05
orf19.3029	orf19.3029	Predicted 3-hydroxyisobutyryl-CoA hydrolase; mitochondrially localized; Spider biofilm induced	0	1.43516	0.00108428	8.18674	7.33349e-06
orf19.2883	CSO99	Protein of unknown function; Hap43-repressed gene; protein not conserved in S. cerevisiae	0	1.39057	0.000508908	6.22445	2.73616e-06
orf19.1709	orf19.1709	Sterol carrier domain protein; alkaline downregulated; colony morphology-related gene regulation by Ssn6; Spider biofilm induced	0	1.36156	0.000567552	7.60265	3.18323e-06
orf19.2531	CSP37	Hyphal cell wall protein; role in progression of mouse systemic infection; predicted P-loop, divalent cation binding, N-glycosylation sites; expressed in yeast and hyphae; hyphal downregulated; stationary-phase enriched; GlcNAc-induced	0	1.36004	0.00480474	5.79502	4.43855e-05
orf19.6518	orf19.6518	Predicted aldehyde dehydrogenase [NAD(P)+]; Spider biofilm induced	0	1.35039	0.00929298	2.88779	9.50453e-05
orf19.4591	CAT2	Major carnitine acetyl transferase; intracellular acetyl-CoA transport; localized in peroxisomes and mitochondria; induced in macrophages; Hog1-repressed; stationary phase enriched; farnesol-upregulated in biofilm; Spider biofilm induced	0	1.3343	0.000397408	7.29912	1.77005e-06
orf19.371	orf19.371	Ortholog of C. dubliniensis CD36 : Cd36_40110, C. parapsilosis CDC317 : CPAR2_402300, Candida tenuis NRRL Y-1498 : CANTEDRAFT_94507 and Debaryomyces hansenii CBS767 : DEHA2F05588g	0	1.27496	0.0117439	5.80732	0.000137549
orf19.5205	orf19.5205	Protein of unknown function; Hap43-repressed gene	0	1.26423	0.0185953	5.5262	0.000233132
orf19.1308	orf19.1308	Predicted membrane transporter, member of the drug:proton antiporter (14 spanner) (DHA2) family, major facilitator superfamily (MFS)	0	1.26095	0.00407532	4.68047	3.63028e-05
orf19.7093	HGT13	Predicted sugar transporter, involved in glycerol utilization; member of the major facilitator superfamily; 12 transmembrane; gene has intron; oxidative stress-induced via Cap1p; expressed in rich medium, 2% glucose	0	1.25398	0.00962949	4.8589	0.000101664
orf19.220	PIR1	1,3-beta-glucan-linked cell wall protein; N-mannosylated, O-glycosylated by Pmt1; cell wall defect in het mutant; Hog1/fluconazole/hypoxia induced; iron/Efg1/Plc1/temp regulated; flow model biofilm induced; hyphal, Spider biofilm repressed	0	1.21165	0.00179737	4.24741	1.45284e-05
orf19.4287	orf19.4287	Putative oxidoreductase; Hap43-repressed gene; clade-associated gene expression	0	1.20571	0.00104116	5.89144	6.87009e-06
orf19.2158	NAG3	Putative MFS transporter; similar to Nag4; required for wild-type mouse virulence and cycloheximide resistance; in gene cluster that includes genes encoding enzymes of GlcNAc catabolism; Spider biofilm repressed	0	1.19571	0.00234762	4.5413	1.97507e-05
orf19.1089	PEX11	Putative peroxisomal membrane protein; role in fatty acid oxidation; expression is Tac1-regulated; Hms1p-dependent induction by geldamycin; Spider biofilm induced	0	1.19091	0.0479245	6.23758	0.000806384
orf19.3610	orf19.3610	Protein of unknown function; upregulation correlates with clinical development of fluconazole resistance; regulated by Sef1, Sfu1, and Hap43	0	1.1715	0.00522755	5.93999	4.91538e-05
orf19.5217	TES1	Putative acyl-CoA thioesterase	0	1.17064	0.000597793	4.86484	3.55007e-06
orf19.7282	PEX13	Protein required for peroxisomal protein import mediated by PTS1 and PTS2 targeting sequences; transcript induced in an RHE model of oral candidiasis; Hap43-repressed gene	0	1.12262	0.00216812	6.12297	1.78829e-05
orf19.5731	PAD1	Putative phenylacrylic acid decarboxylase; repressed by Rgt1p	0	1.12144	0.0272862	3.23139	0.000391603
orf19.2789	orf19.2789	Ortholog of C. dubliniensis CD36 : Cd36_07040, C. parapsilosis CDC317 : CPAR2_208700, Candida tenuis NRRL Y-1498 : CANTEDRAFT_108836 and Debaryomyces hansenii CBS767 : DEHA2F25674g	0	1.09912	0.00144151	5.13084	1.07007e-05
orf19.6460	PEX1	Ortholog(s) have ATPase activity, protein heterodimerization activity, role in fatty acid metabolic process, protein import into peroxisome matrix, receptor recycling and cytosol, peroxisomal membrane localization	0	1.09884	0.000508908	6.13842	2.77037e-06
orf19.1862	orf19.1862	Possible stress protein; increased transcription associated with CDR1 and CDR2 overexpression or fluphenazine treatment; regulated by Sfu1, Nrg1, Tup1; stationary phase enriched protein; Spider biofilm induced	0	1.06912	0.0100486	6.62497	0.000107747
orf19.3160	HSP12	Heat-shock protein; induced by osmotic/oxidative/cadmium stress, fluphenazine treatment, low iron, CDR1 and CDR2 overexpression, or ssn6 or ssk1 null mutation; overexpression increases resistance to farnesol and azoles	0	1.03109	0.0013938	8.24688	1.01166e-05
orf19.6445	ECI1	Protein similar to S. cerevisiae Eci1p, which is involved in fatty acid oxidation; transposon mutation affects filamentous growth; expression is regulated upon white-opaque switching	0	1.02283	0.0256588	8.31108	0.000344555
orf19.6596	orf19.6596	Putative esterase; possibly transcriptionally regulated by Tac1; induced by Mnl1 under weak acid stress; protein present in exponential and stationary growth phase yeast cultures; Spider biofilm repressed	0	1.00588	0.00160042	7.60101	1.26724e-05
orf19.6276	orf19.6276	Protein of unknown function; rat catheter biofilm repressed	0	1.00327	0.0222041	3.2262	0.000292114
orf19.2599	CRC1	Mitochondrial carnitine carrier protein	0	0.952148	0.0402321	8.50367	0.000630493
orf19.3605	PEX17	Putative peroxin	0	0.951149	0.00127357	6.2106	9.03388e-06
orf19.2009	PEX12	Ortholog(s) have ubiquitin-protein ligase activity, role in protein import into peroxisome matrix and integral to peroxisomal membrane localization	0	0.948589	0.0272013	3.68626	0.000385897
orf19.5921	orf19.5921	Ortholog(s) have glyoxysome localization	0	0.935099	0.0026897	6.63005	2.30723e-05
orf19.3351	orf19.3351	Protein of unknown function; Hap43-induced; Spider biofilm induced	0	0.930129	0.0406155	3.40908	0.000649902
orf19.5572	orf19.5572	Protein of unknown function; Spider biofilm repressed	0	0.928032	0.0136583	3.96003	0.000164476
orf19.5032	SIM1	Adhesin-like protein; involved in cell wall maintenance, redundant with Sun41; possibly secreted; macrophage-repressed; repressed by Rim101, Cyr1, Ras1; Spider biofilm induced	0	0.925445	0.0101691	7.42909	0.000110716
orf19.6660	orf19.6660	Protein of unknown function; mRNA binds to She3; Hap43-repressed; rat catheter and flow model biofilm induced	0	0.910775	0.0409359	5.11656	0.000661782
orf19.7281	PDK2	Putative pyruvate dehydrogenase kinase; mutation confers hypersensitivity to amphotericin B	0	0.905943	0.0379008	6.24563	0.000584063
orf19.6830	orf19.6830	Putative enoyl-CoA hydratase; Spider biofilm induced	0	0.878093	0.0269943	5.41545	0.000376178
orf19.1805	PEX14	Ortholog(s) have peroxisome matrix targeting signal-1 binding, peroxisome matrix targeting signal-2 binding, protein binding, bridging activity	0	0.86169	0.0285713	6.90688	0.00041476
orf19.651	LYP1	Putative permease; amphotericin B induced; flucytosine repressed; possibly an essential gene, disruptants not obtained by UAU1 method	0	0.842233	0.0336645	4.80417	0.000499803
orf19.4459	orf19.4459	Predicted heme-binding stress-related protein; Tn mutation affects filamentous growth; induced during chlamydospore formation in C. albicans and C. dubliniensis; Spider biofilm induced	0	0.834932	0.00459004	7.74664	4.16451e-05
orf19.7150	NRG1	Transcription factor/repressor; regulates chlamydospore formation/hyphal gene induction/virulence and rescue/stress response genes; effects both Tup1 dependent and independent regulation; flow model biofilm induced; Spider biofilm repressed	0	0.809469	0.0256588	6.42302	0.000347084
orf19.4555	ALS4	GPI-anchored adhesin; role in adhesion, germ tube induction; growth, temperature regulated; expressed during infection of human buccal epithelial cells; repressed by vaginal contact; biofilm induced; repressed during chlamydospore formation	0	0.768547	0.0217736	6.12432	0.000280161
orf19.3448	orf19.3448	Protein of unknown function; ketoconazole-repressed	0	0.727148	0.0130992	6.51521	0.000155583
orf19.5805	DLD1	Putative D-lactate dehydrogenase; white cell-specific trancript; colony morphology-related gene regulation by Ssn6; Hap43-repressed; rat catheter biofilm induced; Spider biofilm repressed	0	0.697209	0.0269943	4.98652	0.000378508
orf19.2805	PEX8	Putative peroxisomal biogenesis factor; expression regulated during planktonic growth	0	0.691648	0.0258395	5.32221	0.000353791
orf19.3065	DAO1	Putative D-amino acid oxidase; transcription is regulated upon yeast-hyphal switch	0	0.666938	0.0406155	6.73147	0.000647461
orf19.1433	orf19.1433	Protein of unknown function; Hap43-repressed; colony morphology-related gene regulation by Ssn6; Spider biofilm induced	0	0.666531	0.0430079	6.50177	0.000702373
orf19.6591	PCD1	Ortholog(s) have 8-oxo-7,8-dihydroguanosine triphosphate pyrophosphatase activity, role in DNA repair and peroxisome localization	0	0.64647	0.0437777	5.06502	0.000729387
orf19.3040	EHT1	Putative acyl-coenzymeA:ethanol O-acyltransferase; regulated by Sef1, Sfu1, and Hap43; induced by alpha pheromone in SpiderM medium; Spider biofilm induced; promoter bound by Ndt80	0	-0.600465	0.043517	5.9705	0.000717866
orf19.543	FUM11	Fumarate hydratase; induced in high iron; protein in exponential and stationary-phase yeast cells, but higher in stationary phase; rat catheter biofilm repressed	0	-0.762079	0.0379008	6.51093	0.000587706
orf19.847	YIM1	Protein similar to protease of mitochondrial inner membrane; increased transcription is observed upon benomyl treatment; macrophage-downregulated gene	0	-0.791315	0.00570381	6.50627	5.55138e-05
orf19.4900	MNN12	Predicted alpha-1,3-mannosyltransferase activity with a role in protein glycosylation	0	-0.824739	0.0139515	7.04067	0.000170308
orf19.3982	orf19.3982	Maltase; induced during growth on sucrose; induced by alpha pheromone in SpiderM medium; early-stage flow model biofilm indced	0	-0.903278	0.0352146	3.71765	0.000528625
orf19.5102	PLB5	Putative GPI-linked phospholipase B, fungal-specific (no mammalian homolog); null mutation eliminates cell-associated phospholipase A2 activity and attenuates virulence; fluconazole-repressed; flow model biofilm repressed	0	-0.948994	0.00610452	6.71335	6.04208e-05
orf19.2590	orf19.2590	Putative dethiobiotin synthetase; transcript upregulated in clinical isolates from HIV+ patients with oral candidiasis; Hap43-repressed; GlcNAc-induced protein; Spider biofilm induced	0	-0.976157	0.0497826	3.19824	0.000845861
orf19.701	CFL11	Protein similar to ferric reductase Fre10p; flucytosine repressed; possibly adherence-induced; possibly an essential gene, disruptants not obtained by UAU1 method; rat catheter biofilm repressed	0	-1.02918	0.00145514	5.81193	1.1042e-05
orf19.753	MNN15	Putative alpha-1,3-mannosyltransferase; predicted role in protein O-linked glycosylation; Spider biofilm induced	0	-1.04119	0.00570381	5.47668	5.49155e-05
orf19.5713	YMX6	Putative NADH dehydrogenase; macrophage-downregulated gene; induced by nitric oxide; rat catheter biofilm induced	0	-1.21455	0.011692	4.07394	0.000135011
orf19.6037	ASM3	Putative secreted acid sphingomyelin phosphodiesterase; possible Kex2 substrate; transcript increased in an azole-resistant strain that overexpresses MDR1; flow model biofilm induced; F-12/CO2 early biofilm induced	0	-1.8159	3.20226e-05	4.54475	1.0565e-07
orf19.7042	orf19.7042	Protein of unknown function; induced by benomyl or in an azole-resistant strain overexpressing MDR1; induced by nitric oxide; Spider biofilm induced	0	-2.06168	1.85785e-05	5.41312	5.82303e-08
orf19.5113	ADH2	Alcohol dehydrogenase; soluble in hyphae; expression regulated by white-opaque switching; regulated by Ssn6; indued by Mnl1 in weak acid stress; protein enriched in stationary phase yeast cultures; Spider biofilm induced	0	-2.06295	0.0105452	6.46263	0.00011829

## Sheet: GO Upregulated genes 3h
1.5 fold UPREGULATED
PROCESS
GOID	GO_term	Cluster frequency	Background frequency	Corrected P-value	False discovery rate	Gene(s) annotated to the term	Directly Annotated GOID List
8643	carbohydrate transport	33 out of 90 genes, 36.7%	585 out of 6473 background genes, 9.0%	1.39e-10	0	HSP31:EHD3:DAO1:C1_04460C_A:ANT1:HSP21:PEX6:FOX2:FOX3:PXP2:POX1-3:FAA21:AAP1:C3_04630W_A:C3_06730W_A:HGT17:CAT2:C5_02690W_A:SUT1:PEX4:HPD1:HGT10:PEX11:NAG3:HGT13:C7_02010C_A:FAA2-3:POT1:LYP1:FDH1:ECI1:PDK2:CR_08920W_A	70414:45333:34727:1676:44182:6513:15749:9437:15942:6635:1901524:45944:42760:1904659:30447:34622:6084:6631:16562:55085:8645:46020:42758:15793:6811:34599:8643:6097:42183:19395:6468:1902859:44011:70370:51865:122:9062:6412:71500:45733:18105:6098:15867:6546:8152:15893:422:7031:1990961:44419:15976:6508:16559:43335:35690:6625:70458
19395	fatty acid oxidation	8 out of 90 genes, 8.9%	14 out of 6473 background genes, 0.2%	8.8e-10	0	ANT1:FOX2:PXP2:POX1-3:CAT2:PEX11:POT1:ECI1	45333:9437:6635:42760:30447:6084:6631:42758:6097:8643:19395:44011:9062:45733:15867:7031:44419:15976:16559
34440	lipid oxidation	8 out of 90 genes, 8.9%	14 out of 6473 background genes, 0.2%	8.8e-10	0	ANT1:FOX2:PXP2:POX1-3:CAT2:PEX11:POT1:ECI1	45333:9437:6635:42760:30447:6084:6631:42758:6097:8643:19395:44011:9062:45733:15867:7031:44419:15976:16559
6631	fatty acid metabolic process	13 out of 90 genes, 14.4%	68 out of 6473 background genes, 1.1%	1.54e-09	0	ANT1:PEX6:FOX2:PXP2:POX1-3:FAA21:CAT2:PEX11:PEX1:POT1:CRC1:ECI1:PEX13	16560:45333:34727:1676:15879:9437:6635:42760:30447:6084:6631:16562:42758:34599:6097:8643:19395:44011:16573:16558:9062:45733:15867:422:7031:42273:44419:15976:16559:43335:6625
6635	fatty acid beta-oxidation	7 out of 90 genes, 7.8%	11 out of 6473 background genes, 0.2%	7.7e-09	0	ANT1:FOX2:PXP2:POX1-3:CAT2:POT1:ECI1	45333:9437:6635:42760:30447:6084:6631:42758:6097:8643:44011:9062:45733:15867:7031:44419:15976
72329	monocarboxylic acid catabolic process	10 out of 90 genes, 11.1%	37 out of 6473 background genes, 0.6%	1.27e-08	0	ANT1:FOX2:PXP2:POX1-3:CAT2:PAD1:POT1:CRC1:FDH1:ECI1	45333:15879:9437:15942:6635:42760:30447:6084:6631:42758:6097:8643:42183:44011:9062:19439:45733:46281:15867:6546:15893:7031:44419:15976
30258	lipid modification	8 out of 90 genes, 8.9%	21 out of 6473 background genes, 0.3%	5.5e-08	0	ANT1:FOX2:PXP2:POX1-3:CAT2:PEX11:POT1:ECI1	45333:9437:6635:42760:30447:6084:6631:42758:6097:8643:19395:44011:9062:45733:15867:7031:44419:15976:16559
32787	monocarboxylic acid metabolic process	15 out of 90 genes, 16.7%	147 out of 6473 background genes, 2.3%	3.52e-07	0	ANT1:PEX6:FOX2:PXP2:POX1-3:FAA21:CAT2:PAD1:PEX11:PEX1:POT1:CRC1:FDH1:ECI1:PEX13	16560:45333:34727:1676:15879:9437:15942:6635:42760:30447:6084:6631:16562:42758:34599:6097:8643:42183:19395:44011:16573:16558:9062:19439:45733:46281:15867:6546:15893:422:7031:42273:44419:15976:16559:43335:6625
9062	fatty acid catabolic process	7 out of 90 genes, 7.8%	18 out of 6473 background genes, 0.3%	6.86e-07	0	ANT1:FOX2:PXP2:POX1-3:CAT2:POT1:ECI1	45333:9437:6635:42760:30447:6084:6631:42758:6097:8643:44011:9062:45733:15867:7031:44419:15976
7031	peroxisome organization	8 out of 90 genes, 8.9%	34 out of 6473 background genes, 0.5%	4.24e-06	0	ANT1:PEX12:PEX6:PEX4:PEX11:PEX1:PEX14:PEX13	6623:16560:34727:6513:6635:6631:16562:34599:8643:19395:16573:16558:51865:15867:422:7031:42273:16559:43335:6625
16558	protein import into peroxisome matrix	6 out of 90 genes, 6.7%	14 out of 6473 background genes, 0.2%	5.16e-06	0	PEX12:PEX6:PEX4:PEX1:PEX14:PEX13	6623:16560:34727:6513:6631:16562:34599:8643:16573:16558:51865:422:7031:42273:43335:6625
71702	organic substance transport	44 out of 90 genes, 48.9%	1458 out of 6473 background genes, 22.5%	9.02e-06	0	HSP31:EHD3:DAO1:C1_04460C_A:ANT1:TPO3:RBE1:PEX12:HSP21:PEX6:PIR1:FOX2:FOX3:PXP2:POX1-3:FAA21:AAP1:C3_04630W_A:C3_06730W_A:HGT17:CAT2:C4_03700W_A:C5_02690W_A:SUT1:PEX4:HPD1:HGT10:PEX11:NAG3:HGT13:C7_02010C_A:PEX1:FAA2-3:POT1:CRC1:AQY1:PEX14:LYP1:FDH1:ECI1:PDK2:PEX13:CR_08920W_A:PCD1	90517:6513:15749:9437:6635:15802:45944:42760:6886:15908:30447:6833:6084:6631:6281:55085:45454:42183:6468:1902859:70370:16558:9062:45733:18105:15867:6546:8152:422:15893:31505:15976:43335:70458:30437:6623:1903714:43161:70414:16560:34727:45333:1676:44182:15879:15942:1901524:71470:1904659:34622:16562:8645:46020:42758:1990591:32258:15793:6811:34599:8643:6097:19395:44011:16573:122:51865:6412:71500:1591…
15919	peroxisomal membrane transport	6 out of 90 genes, 6.7%	16 out of 6473 background genes, 0.2%	1.34e-05	0	PEX12:PEX6:PEX4:PEX1:PEX14:PEX13	6513:6631:16558:422:43335:6623:16560:34727:16562:34599:8643:16573:51865:7031:42273:6625
43574	peroxisomal transport	6 out of 90 genes, 6.7%	16 out of 6473 background genes, 0.2%	1.34e-05	0	PEX12:PEX6:PEX4:PEX1:PEX14:PEX13	6513:6631:16558:422:43335:6623:16560:34727:16562:34599:8643:16573:51865:7031:42273:6625
6625	protein targeting to peroxisome	6 out of 90 genes, 6.7%	16 out of 6473 background genes, 0.2%	1.34e-05	0	PEX12:PEX6:PEX4:PEX1:PEX14:PEX13	6513:6631:16558:422:43335:6623:16560:34727:16562:34599:8643:16573:51865:7031:42273:6625
72662	protein localization to peroxisome	6 out of 90 genes, 6.7%	16 out of 6473 background genes, 0.2%	1.34e-05	0	PEX12:PEX6:PEX4:PEX1:PEX14:PEX13	6513:6631:16558:422:43335:6623:16560:34727:16562:34599:8643:16573:51865:7031:42273:6625
72663	establishment of protein localization to peroxisome	6 out of 90 genes, 6.7%	16 out of 6473 background genes, 0.2%	1.34e-05	0	PEX12:PEX6:PEX4:PEX1:PEX14:PEX13	6513:6631:16558:422:43335:6623:16560:34727:16562:34599:8643:16573:51865:7031:42273:6625
16054	organic acid catabolic process	10 out of 90 genes, 11.1%	76 out of 6473 background genes, 1.2%	2.25e-05	0	ANT1:FOX2:PXP2:POX1-3:CAT2:PAD1:POT1:CRC1:FDH1:ECI1	9437:6635:42760:30447:6084:6631:42183:9062:19439:45733:15867:6546:15893:15976:45333:15879:15942:42758:6097:8643:44011:46281:7031:44419
46395	carboxylic acid catabolic process	10 out of 90 genes, 11.1%	76 out of 6473 background genes, 1.2%	2.25e-05	0	ANT1:FOX2:PXP2:POX1-3:CAT2:PAD1:POT1:CRC1:FDH1:ECI1	9437:6635:42760:30447:6084:6631:42183:9062:19439:45733:15867:6546:15893:15976:45333:15879:15942:42758:6097:8643:44011:46281:7031:44419
44282	small molecule catabolic process	11 out of 90 genes, 12.2%	108 out of 6473 background genes, 1.7%	7.11e-05	0	ANT1:FOX2:PXP2:POX1-3:CAT2:PAD1:POT1:CRC1:FDH1:ECI1:CR_09670C_A	9437:6635:42760:30447:6084:6631:45454:42183:9062:19439:45733:15867:6546:15893:15976:46294:45333:15879:15942:42758:6097:8643:44011:46281:7031:44419
16042	lipid catabolic process	8 out of 90 genes, 8.9%	48 out of 6473 background genes, 0.7%	7.52e-05	0	ANT1:FOX2:PXP2:POX1-3:CAT2:HPD1:POT1:ECI1	9437:6635:42760:30447:6084:6631:1902859:9062:45733:15867:15976:45333:42758:6097:8643:44011:6098:7031:44419
44242	cellular lipid catabolic process	7 out of 90 genes, 7.8%	36 out of 6473 background genes, 0.6%	0.00014	0	ANT1:FOX2:PXP2:POX1-3:CAT2:POT1:ECI1	9437:6635:42760:30447:6084:6631:9062:45733:15867:15976:45333:42758:6097:8643:44011:7031:44419
16562	protein import into peroxisome matrix, receptor recycling	3 out of 90 genes, 3.3%	3 out of 6473 background genes, 0.0%	0.0008	0	PEX6:PEX4:PEX1	6513:6631:16558:422:43335:34727:16562:34599:8643:51865:7031:6625
1881	receptor recycling	3 out of 90 genes, 3.3%	3 out of 6473 background genes, 0.0%	0.0008	0	PEX6:PEX4:PEX1	6513:6631:16558:422:43335:34727:16562:34599:8643:51865:7031:6625
43112	receptor metabolic process	3 out of 90 genes, 3.3%	3 out of 6473 background genes, 0.0%	0.0008	0	PEX6:PEX4:PEX1	6513:6631:16558:422:43335:34727:16562:34599:8643:51865:7031:6625
19752	carboxylic acid metabolic process	15 out of 90 genes, 16.7%	349 out of 6473 background genes, 5.4%	0.02433	0.0015	ANT1:PEX6:FOX2:PXP2:POX1-3:FAA21:CAT2:PAD1:PEX11:PEX1:POT1:CRC1:FDH1:ECI1:PEX13	9437:6635:42760:30447:6084:6631:42183:16558:9062:19439:45733:15867:6546:15893:422:15976:43335:16560:45333:34727:1676:15879:15942:16562:42758:34599:6097:8643:19395:44011:16573:46281:7031:42273:44419:16559:6625
43436	oxoacid metabolic process	15 out of 90 genes, 16.7%	361 out of 6473 background genes, 5.6%	0.03565	0.003	ANT1:PEX6:FOX2:PXP2:POX1-3:FAA21:CAT2:PAD1:PEX11:PEX1:POT1:CRC1:FDH1:ECI1:PEX13	9437:6635:42760:30447:6084:6631:42183:16558:9062:19439:45733:15867:6546:15893:422:15976:43335:16560:45333:34727:1676:15879:15942:16562:42758:34599:6097:8643:19395:44011:16573:46281:7031:42273:44419:16559:6625
6082	organic acid metabolic process	15 out of 90 genes, 16.7%	362 out of 6473 background genes, 5.6%	0.03677	0.0029	ANT1:PEX6:FOX2:PXP2:POX1-3:FAA21:CAT2:PAD1:PEX11:PEX1:POT1:CRC1:FDH1:ECI1:PEX13	9437:6635:42760:30447:6084:6631:42183:16558:9062:19439:45733:15867:6546:15893:422:15976:43335:16560:45333:34727:1676:15879:15942:16562:42758:34599:6097:8643:19395:44011:16573:46281:7031:42273:44419:16559:6625
6810	transport	45 out of 90 genes, 50.0%	2011 out of 6473 background genes, 31.1%	0.03836	0.0028	HSP31:EHD3:DAO1:C1_03870C_A:C1_04460C_A:ANT1:TPO3:RBE1:PEX12:HSP21:PEX6:PIR1:FOX2:FOX3:PXP2:POX1-3:FAA21:AAP1:C3_04630W_A:C3_06730W_A:HGT17:CAT2:C4_03700W_A:C5_02690W_A:SUT1:PEX4:HPD1:HGT10:PEX11:NAG3:HGT13:C7_02010C_A:PEX1:FAA2-3:POT1:CRC1:AQY1:PEX14:LYP1:FDH1:ECI1:PDK2:PEX13:CR_08920W_A:PCD1	90517:6513:15749:9437:6635:15802:45944:42760:6886:15908:30447:6833:6084:6631:6281:55085:45454:42183:71216:6468:1902859:70370:16558:9062:45733:18105:15867:6546:8152:422:15893:31505:15976:43335:70458:30437:6623:43161:1903714:70414:16560:45333:34727:1676:44182:15879:36180:15942:1901524:71470:1904659:34622:16562:15671:8645:46020:42758:1990591:32258:15793:34599:6811:6097:8643:19395:9267:44011:16573:51…
98754	detoxification	6 out of 90 genes, 6.7%	59 out of 6473 background genes, 0.9%	0.04691	0.0027	CAT1:TPO3:C4_03700W_A:C5_02690W_A:NAG3:CR_09670C_A	90517:15749:51701:15802:30447:45454:1315:15893:302:70458:46294:1903714:43161:42744:6511:8645:1990591:42743:8643:9267:6412:71500:61692:1990961:42542:44419:36171:6508:36170:70301:296:35690
51234	establishment of localization	45 out of 90 genes, 50.0%	2034 out of 6473 background genes, 31.4%	0.05156	0.0026	HSP31:EHD3:DAO1:C1_03870C_A:C1_04460C_A:ANT1:TPO3:RBE1:PEX12:HSP21:PEX6:PIR1:FOX2:FOX3:PXP2:POX1-3:FAA21:AAP1:C3_04630W_A:C3_06730W_A:HGT17:CAT2:C4_03700W_A:C5_02690W_A:SUT1:PEX4:HPD1:HGT10:PEX11:NAG3:HGT13:C7_02010C_A:PEX1:FAA2-3:POT1:CRC1:AQY1:PEX14:LYP1:FDH1:ECI1:PDK2:PEX13:CR_08920W_A:PCD1	90517:6513:15749:9437:6635:15802:45944:42760:6886:15908:30447:6833:6084:6631:6281:55085:45454:42183:71216:6468:1902859:70370:16558:9062:45733:18105:15867:6546:8152:422:15893:31505:15976:43335:70458:30437:6623:43161:1903714:70414:16560:45333:34727:1676:44182:15879:36180:15942:1901524:71470:1904659:34622:16562:15671:8645:46020:42758:1990591:32258:15793:34599:6811:6097:8643:19395:9267:44011:16573:51…
1903613	regulation of protein tyrosine phosphatase activity	2 out of 90 genes, 2.2%	2 out of 6473 background genes, 0.0%	0.05888	0.0075	HSP12:C5_02110W_A	1903614:34605:10972:43161:33554:7155:71470:7009:34599
1903614	negative regulation of protein tyrosine phosphatase activity	2 out of 90 genes, 2.2%	2 out of 6473 background genes, 0.0%	0.05888	0.0073	HSP12:C5_02110W_A	1903614:34605:10972:43161:33554:7155:71470:7009:34599
71502	cellular response to temperature stimulus	2 out of 90 genes, 2.2%	2 out of 6473 background genes, 0.0%	0.05888	0.0071	PIR1:ALS4	30448:6886:98609:31505:44406:71502
9636	response to toxic substance	6 out of 90 genes, 6.7%	67 out of 6473 background genes, 1.0%	0.09505	0.0103	CAT1:TPO3:C4_03700W_A:C5_02690W_A:NAG3:CR_09670C_A	90517:15749:51701:15802:30447:45454:1315:15893:302:70458:46294:1903714:43161:42744:6511:8645:1990591:42743:8643:9267:6412:71500:61692:1990961:42542:44419:36171:6508:36170:70301:296:35690
COMPONENT
GOID	GO_term	Cluster frequency	Background frequency	Corrected P-value	False discovery rate	Gene(s) annotated to the term	Directly Annotated GOID List
42579	microbody	15 out of 90 genes, 16.7%	67 out of 6473 background genes, 1.0%	4.78e-13	0	CAT1:PEX6:FOX2:PXP2:POX1-3:FAA21:CAT2:PEX4:PEX11:PEX1:POT1:PEX14:ECI1:PEX13:PCD1	5829:5758:9277:1990429:5783:5739:5777:5778:5782:16021:1990415:5759
5777	peroxisome	15 out of 90 genes, 16.7%	67 out of 6473 background genes, 1.0%	4.78e-13	0	CAT1:PEX6:FOX2:PXP2:POX1-3:FAA21:CAT2:PEX4:PEX11:PEX1:POT1:PEX14:ECI1:PEX13:PCD1	5829:5758:9277:1990429:5783:5739:5777:5778:5782:16021:1990415:5759
1990429	peroxisomal importomer complex	4 out of 90 genes, 4.4%	8 out of 6473 background genes, 0.1%	0.00013	0	PEX12:PEX11:PEX14:PEX13	1990429:5777:5783:5778:5779:16021:1990415
30445	yeast-form cell wall	7 out of 90 genes, 7.8%	56 out of 6473 background genes, 0.9%	0.00062	0	RBE1:WH11:YWP1:PIR1:HSP12:C5_02110W_A:ALS4	5737:5768:5829:9986:9277:5634:1903561:30445:34399:5576:30446:5886:5621:62040
31903	microbody membrane	4 out of 90 genes, 4.4%	14 out of 6473 background genes, 0.2%	0.00185	0	PEX11:PEX1:PEX14:PEX13	1990429:5777:5783:5778:16021:1990415
5778	peroxisomal membrane	4 out of 90 genes, 4.4%	14 out of 6473 background genes, 0.2%	0.00185	0	PEX11:PEX1:PEX14:PEX13	1990429:5777:5783:5778:16021:1990415
5618	cell wall	10 out of 90 genes, 11.1%	163 out of 6473 background genes, 2.5%	0.00463	0	CAT1:SIM1:RBE1:WH11:YWP1:PIR1:HSP12:C5_02110W_A:ALS4:CSP37	5737:5768:5829:9986:5739:5782:16021:5886:5621:5759:9277:16020:5634:1903561:31314:30445:34399:5576:5741:30446:31307:62040
9277	fungal-type cell wall	10 out of 90 genes, 11.1%	163 out of 6473 background genes, 2.5%	0.00463	0	CAT1:SIM1:RBE1:WH11:YWP1:PIR1:HSP12:C5_02110W_A:ALS4:CSP37	5737:5768:5829:9986:5739:5782:16021:5886:5621:5759:9277:16020:5634:1903561:31314:30445:34399:5576:5741:30446:31307:62040
30312	external encapsulating structure	12 out of 90 genes, 13.3%	266 out of 6473 background genes, 4.1%	0.01668	0.0133	CAT1:SIM1:RBE1:WH11:C2_07630C_A:YWP1:PIR1:HSP12:C5_02110W_A:ALS4:CSP37:FDH1	5622:5737:5768:5829:9986:5739:5782:16021:5886:5621:5759:9277:16020:5634:1903561:31314:30445:34399:5576:5741:30446:31307:62040
31907	microbody lumen	3 out of 90 genes, 3.3%	11 out of 6473 background genes, 0.2%	0.02334	0.016	CAT1:POX1-3:POT1	5758:5777:5782:5759:9277
5782	peroxisomal matrix	3 out of 90 genes, 3.3%	11 out of 6473 background genes, 0.2%	0.02334	0.0145	CAT1:POX1-3:POT1	5758:5777:5782:5759:9277
1990415	Pex17p-Pex14p docking complex	2 out of 90 genes, 2.2%	3 out of 6473 background genes, 0.0%	0.03353	0.0233	PEX14:PEX13	5777:16021:1990429:5778:1990415
2 FOLD UPREGULATED
PROCESS
GOID	GO_term	Cluster frequency	Background frequency	Corrected P-value	False discovery rate	Gene(s) annotated to the term	Directly Annotated GOID List
19395	fatty acid oxidation	8 out of 69 genes, 11.6%	14 out of 6473 background genes, 0.2%	8.12e-11	0	ANT1:FOX2:PXP2:POX1-3:CAT2:PEX11:POT1:ECI1	6097:8643:19395:45333:44011:9062:9437:45733:6635:42760:15867:30447:7031:6631:6084:44419:15976:42758:16559
34440	lipid oxidation	8 out of 69 genes, 11.6%	14 out of 6473 background genes, 0.2%	8.12e-11	0	ANT1:FOX2:PXP2:POX1-3:CAT2:PEX11:POT1:ECI1	6097:8643:19395:45333:44011:9062:9437:45733:6635:42760:15867:30447:7031:6084:6631:44419:15976:42758:16559
8643	carbohydrate transport	28 out of 69 genes, 40.6%	585 out of 6473 background genes, 9.0%	3.93e-10	0	HSP31:EHD3:C1_04460C_A:ANT1:HSP21:PEX6:FOX2:FOX3:PXP2:POX1-3:FAA21:AAP1:HGT17:CAT2:C5_02690W_A:SUT1:PEX4:HPD1:HGT10:PEX11:NAG3:HGT13:C7_02010C_A:FAA2-3:POT1:FDH1:ECI1:CR_08920W_A	70414:45333:34727:1676:44182:6513:15749:9437:15942:6635:45944:42760:1904659:30447:6084:6631:16562:55085:8645:46020:42758:15793:34599:6811:8643:6097:42183:19395:1902859:44011:70370:51865:122:9062:6412:71500:45733:6098:15867:6546:8152:422:7031:1990961:44419:15976:6508:16559:43335:35690:6625:70458
6631	fatty acid metabolic process	12 out of 69 genes, 17.4%	68 out of 6473 background genes, 1.1%	9.39e-10	0	ANT1:PEX6:FOX2:PXP2:POX1-3:FAA21:CAT2:PEX11:PEX1:POT1:ECI1:PEX13	16560:45333:34727:1676:9437:6635:42760:30447:6084:6631:16562:42758:34599:6097:8643:19395:44011:16573:16558:9062:45733:15867:422:7031:42273:44419:15976:16559:43335:6625
6635	fatty acid beta-oxidation	7 out of 69 genes, 10.1%	11 out of 6473 background genes, 0.2%	9.46e-10	0	ANT1:FOX2:PXP2:POX1-3:CAT2:POT1:ECI1	45333:9437:6635:42760:30447:6084:6631:42758:6097:8643:44011:9062:45733:15867:7031:44419:15976
30258	lipid modification	8 out of 69 genes, 11.6%	21 out of 6473 background genes, 0.3%	5.18e-09	0	ANT1:FOX2:PXP2:POX1-3:CAT2:PEX11:POT1:ECI1	45333:9437:6635:42760:30447:6084:6631:42758:6097:8643:19395:44011:9062:45733:15867:7031:44419:15976:16559
72329	monocarboxylic acid catabolic process	9 out of 69 genes, 13.0%	37 out of 6473 background genes, 0.6%	2.64e-08	0	ANT1:FOX2:PXP2:POX1-3:CAT2:PAD1:POT1:FDH1:ECI1	45333:9437:15942:6635:42760:30447:6084:6631:42758:6097:8643:42183:44011:9062:19439:45733:46281:15867:6546:15893:7031:44419:15976
32787	monocarboxylic acid metabolic process	14 out of 69 genes, 20.3%	147 out of 6473 background genes, 2.3%	7.14e-08	0	ANT1:PEX6:FOX2:PXP2:POX1-3:FAA21:CAT2:PAD1:PEX11:PEX1:POT1:FDH1:ECI1:PEX13	16560:45333:34727:1676:9437:15942:6635:42760:30447:6084:6631:16562:42758:34599:6097:8643:42183:19395:44011:16573:16558:9062:19439:45733:46281:15867:6546:15893:422:7031:42273:44419:15976:16559:43335:6625
9062	fatty acid catabolic process	7 out of 69 genes, 10.1%	18 out of 6473 background genes, 0.3%	8.6e-08	0	ANT1:FOX2:PXP2:POX1-3:CAT2:POT1:ECI1	45333:9437:6635:42760:30447:6084:6631:42758:6097:8643:44011:9062:45733:15867:7031:44419:15976
16042	lipid catabolic process	8 out of 69 genes, 11.6%	48 out of 6473 background genes, 0.7%	7.66e-06	0	ANT1:FOX2:PXP2:POX1-3:CAT2:HPD1:POT1:ECI1	45333:9437:6635:42760:30447:6084:6631:42758:6097:8643:1902859:44011:9062:45733:6098:15867:7031:44419:15976
44242	cellular lipid catabolic process	7 out of 69 genes, 10.1%	36 out of 6473 background genes, 0.6%	1.94e-05	0	ANT1:FOX2:PXP2:POX1-3:CAT2:POT1:ECI1	45333:9437:6635:42760:30447:6084:6631:42758:6097:8643:44011:9062:45733:15867:7031:44419:15976
16054	organic acid catabolic process	9 out of 69 genes, 13.0%	76 out of 6473 background genes, 1.2%	2.17e-05	0	ANT1:FOX2:PXP2:POX1-3:CAT2:PAD1:POT1:FDH1:ECI1	45333:9437:15942:6635:42760:30447:6084:6631:42758:6097:8643:42183:44011:9062:19439:45733:46281:15867:6546:15893:7031:44419:15976
46395	carboxylic acid catabolic process	9 out of 69 genes, 13.0%	76 out of 6473 background genes, 1.2%	2.17e-05	0	ANT1:FOX2:PXP2:POX1-3:CAT2:PAD1:POT1:FDH1:ECI1	45333:9437:15942:6635:42760:30447:6084:6631:42758:6097:8643:42183:44011:9062:19439:45733:46281:15867:6546:15893:7031:44419:15976
44282	small molecule catabolic process	10 out of 69 genes, 14.5%	108 out of 6473 background genes, 1.7%	4.25e-05	0	ANT1:FOX2:PXP2:POX1-3:CAT2:PAD1:POT1:FDH1:ECI1:CR_09670C_A	46294:45333:9437:15942:6635:42760:30447:6084:6631:42758:45454:6097:8643:42183:44011:9062:19439:45733:46281:15867:6546:15893:7031:44419:15976
71702	organic substance transport	35 out of 69 genes, 50.7%	1458 out of 6473 background genes, 22.5%	6.31e-05	0	HSP31:EHD3:C1_04460C_A:ANT1:TPO3:RBE1:HSP21:PEX6:PIR1:FOX2:FOX3:PXP2:POX1-3:FAA21:AAP1:HGT17:CAT2:C4_03700W_A:C5_02690W_A:SUT1:PEX4:HPD1:HGT10:PEX11:NAG3:HGT13:C7_02010C_A:PEX1:FAA2-3:POT1:AQY1:FDH1:ECI1:PEX13:CR_08920W_A	90517:6513:15749:9437:6635:15802:45944:42760:6886:15908:30447:6833:6084:6631:55085:45454:42183:1902859:16558:70370:9062:45733:15867:6546:8152:422:15893:31505:15976:43335:70458:30437:1903714:43161:70414:16560:34727:45333:1676:44182:15942:71470:1904659:16562:8645:46020:42758:1990591:15793:6811:34599:8643:6097:19395:44011:16573:122:51865:6412:71500:15918:71502:6098:7031:1990961:42273:44419:6508:1655…
16562	protein import into peroxisome matrix, receptor recycling	3 out of 69 genes, 4.3%	3 out of 6473 background genes, 0.0%	0.0003	0	PEX6:PEX4:PEX1	6513:6631:16558:422:43335:34727:16562:34599:8643:51865:7031:6625
1881	receptor recycling	3 out of 69 genes, 4.3%	3 out of 6473 background genes, 0.0%	0.0003	0	PEX6:PEX4:PEX1	6513:6631:16558:422:43335:34727:16562:34599:8643:51865:7031:6625
43112	receptor metabolic process	3 out of 69 genes, 4.3%	3 out of 6473 background genes, 0.0%	0.0003	0	PEX6:PEX4:PEX1	6513:6631:16558:422:43335:34727:16562:34599:8643:51865:7031:6625
7031	peroxisome organization	6 out of 69 genes, 8.7%	34 out of 6473 background genes, 0.5%	0.00032	0	ANT1:PEX6:PEX4:PEX11:PEX1:PEX13	6513:6635:6631:16558:15867:422:43335:16560:34727:16562:34599:8643:19395:16573:51865:7031:42273:16559:6625
16558	protein import into peroxisome matrix	4 out of 69 genes, 5.8%	14 out of 6473 background genes, 0.2%	0.00282	0	PEX6:PEX4:PEX1:PEX13	6513:6631:16558:422:43335:16560:34727:16562:34599:8643:16573:51865:7031:42273:6625
19752	carboxylic acid metabolic process	14 out of 69 genes, 20.3%	349 out of 6473 background genes, 5.4%	0.0036	0.0019	ANT1:PEX6:FOX2:PXP2:POX1-3:FAA21:CAT2:PAD1:PEX11:PEX1:POT1:FDH1:ECI1:PEX13	9437:6635:42760:30447:6084:6631:42183:16558:9062:19439:45733:15867:6546:15893:422:15976:43335:16560:45333:34727:1676:15942:16562:42758:34599:6097:8643:19395:44011:16573:46281:7031:42273:44419:16559:6625
15919	peroxisomal membrane transport	4 out of 69 genes, 5.8%	16 out of 6473 background genes, 0.2%	0.00506	0.0018	PEX6:PEX4:PEX1:PEX13	6513:6631:16558:422:43335:16560:34727:16562:34599:8643:16573:51865:7031:42273:6625
43574	peroxisomal transport	4 out of 69 genes, 5.8%	16 out of 6473 background genes, 0.2%	0.00506	0.0017	PEX6:PEX4:PEX1:PEX13	6513:6631:16558:422:43335:16560:34727:16562:34599:8643:16573:51865:7031:42273:6625
6625	protein targeting to peroxisome	4 out of 69 genes, 5.8%	16 out of 6473 background genes, 0.2%	0.00506	0.0017	PEX6:PEX4:PEX1:PEX13	6513:6631:16558:422:43335:16560:34727:16562:34599:8643:16573:51865:7031:42273:6625
72662	protein localization to peroxisome	4 out of 69 genes, 5.8%	16 out of 6473 background genes, 0.2%	0.00506	0.0016	PEX6:PEX4:PEX1:PEX13	6513:6631:16558:422:43335:16560:34727:16562:34599:8643:16573:51865:7031:42273:6625
72663	establishment of protein localization to peroxisome	4 out of 69 genes, 5.8%	16 out of 6473 background genes, 0.2%	0.00506	0.0015	PEX6:PEX4:PEX1:PEX13	6513:6631:16558:422:43335:16560:34727:16562:34599:8643:16573:51865:7031:42273:6625
43436	oxoacid metabolic process	14 out of 69 genes, 20.3%	361 out of 6473 background genes, 5.6%	0.00528	0.0015	ANT1:PEX6:FOX2:PXP2:POX1-3:FAA21:CAT2:PAD1:PEX11:PEX1:POT1:FDH1:ECI1:PEX13	9437:6635:42760:30447:6084:6631:42183:16558:9062:19439:45733:15867:6546:15893:422:15976:43335:16560:45333:34727:1676:15942:16562:42758:34599:6097:8643:19395:44011:16573:46281:7031:42273:44419:16559:6625
6082	organic acid metabolic process	14 out of 69 genes, 20.3%	362 out of 6473 background genes, 5.6%	0.00544	0.0014	ANT1:PEX6:FOX2:PXP2:POX1-3:FAA21:CAT2:PAD1:PEX11:PEX1:POT1:FDH1:ECI1:PEX13	9437:6635:42760:30447:6084:6631:42183:16558:9062:19439:45733:15867:6546:15893:422:15976:43335:16560:45333:34727:1676:15942:16562:42758:34599:6097:8643:19395:44011:16573:46281:7031:42273:44419:16559:6625
98754	detoxification	6 out of 69 genes, 8.7%	59 out of 6473 background genes, 0.9%	0.0088	0.0014	CAT1:TPO3:C4_03700W_A:C5_02690W_A:NAG3:CR_09670C_A	90517:15749:51701:15802:30447:45454:1315:15893:302:70458:46294:1903714:43161:42744:6511:8645:1990591:42743:8643:9267:6412:71500:61692:1990961:42542:44419:36171:6508:36170:70301:296:35690
9636	response to toxic substance	6 out of 69 genes, 8.7%	67 out of 6473 background genes, 1.0%	0.01824	0.0033	CAT1:TPO3:C4_03700W_A:C5_02690W_A:NAG3:CR_09670C_A	90517:15749:51701:15802:30447:45454:1315:15893:302:70458:46294:1903714:43161:42744:6511:8645:1990591:42743:8643:9267:6412:71500:61692:1990961:42542:44419:36171:6508:36170:70301:296:35690
1903613	regulation of protein tyrosine phosphatase activity	2 out of 69 genes, 2.9%	2 out of 6473 background genes, 0.0%	0.029	0.0065	HSP12:C5_02110W_A	1903614:34605:10972:43161:33554:7155:71470:7009:34599
1903614	negative regulation of protein tyrosine phosphatase activity	2 out of 69 genes, 2.9%	2 out of 6473 background genes, 0.0%	0.029	0.0062	HSP12:C5_02110W_A	1903614:34605:10972:43161:33554:7155:71470:7009:34599
15749	monosaccharide transmembrane transport	4 out of 69 genes, 5.8%	29 out of 6473 background genes, 0.4%	0.0595	0.0109	HGT17:HGT10:NAG3:HGT13	15749:55085:1904659:8645:15793:8643:6412:1990961:44419:35690
8645	hexose transmembrane transport	4 out of 69 genes, 5.8%	29 out of 6473 background genes, 0.4%	0.0595	0.0106	HGT17:HGT10:NAG3:HGT13	15749:55085:1904659:8645:15793:8643:6412:1990961:44419:35690
34219	carbohydrate transmembrane transport	4 out of 69 genes, 5.8%	30 out of 6473 background genes, 0.5%	0.0681	0.0114	HGT17:HGT10:NAG3:HGT13	15749:55085:1904659:8645:15793:8643:6412:1990961:44419:35690
COMPONENT
GOID	GO_term	Cluster frequency	Background frequency	Corrected P-value	False discovery rate	Gene(s) annotated to the term	Directly Annotated GOID List
42579	microbody	13 out of 69 genes, 18.8%	67 out of 6473 background genes, 1.0%	6.15e-12	0	CAT1:PEX6:FOX2:PXP2:POX1-3:FAA21:CAT2:PEX4:PEX11:PEX1:POT1:ECI1:PEX13	5829:5758:9277:1990429:5783:5739:5777:5778:5782:16021:1990415:5759
5777	peroxisome	13 out of 69 genes, 18.8%	67 out of 6473 background genes, 1.0%	6.15e-12	0	CAT1:PEX6:FOX2:PXP2:POX1-3:FAA21:CAT2:PEX4:PEX11:PEX1:POT1:ECI1:PEX13	5829:5758:9277:1990429:5783:5739:5777:5778:5782:16021:1990415:5759
30445	yeast-form cell wall	6 out of 69 genes, 8.7%	56 out of 6473 background genes, 0.9%	0.00135	0	RBE1:WH11:YWP1:PIR1:HSP12:C5_02110W_A	5737:5768:5829:9986:9277:5634:1903561:30445:34399:5576:30446:5886:5621:62040
31907	microbody lumen	3 out of 69 genes, 4.3%	11 out of 6473 background genes, 0.2%	0.00971	0.01	CAT1:POX1-3:POT1	5758:9277:5777:5782:5759
5782	peroxisomal matrix	3 out of 69 genes, 4.3%	11 out of 6473 background genes, 0.2%	0.00971	0.008	CAT1:POX1-3:POT1	5758:9277:5777:5782:5759
5618	cell wall	8 out of 69 genes, 11.6%	163 out of 6473 background genes, 2.5%	0.01665	0.01	CAT1:RBE1:WH11:YWP1:PIR1:HSP12:C5_02110W_A:CSP37	5737:5768:5829:9986:5739:5782:16021:5886:5621:5759:9277:16020:5634:1903561:30445:34399:5576:5741:30446:31307:62040
9277	fungal-type cell wall	8 out of 69 genes, 11.6%	163 out of 6473 background genes, 2.5%	0.01665	0.0086	CAT1:RBE1:WH11:YWP1:PIR1:HSP12:C5_02110W_A:CSP37	5737:5768:5829:9986:5739:5782:16021:5886:5621:5759:9277:16020:5634:1903561:30445:34399:5576:5741:30446:31307:62040
31903	microbody membrane	3 out of 69 genes, 4.3%	14 out of 6473 background genes, 0.2%	0.02095	0.0225	PEX11:PEX1:PEX13	5777:5783:16021:1990429:5778:1990415
5778	peroxisomal membrane	3 out of 69 genes, 4.3%	14 out of 6473 background genes, 0.2%	0.02095	0.02	PEX11:PEX1:PEX13	5777:5783:16021:1990429:5778:1990415
30312	external encapsulating structure	10 out of 69 genes, 14.5%	266 out of 6473 background genes, 4.1%	0.02491	0.018	CAT1:RBE1:WH11:C2_07630C_A:YWP1:PIR1:HSP12:C5_02110W_A:CSP37:FDH1	5622:5737:5768:5829:9986:5739:5782:16021:5886:5621:5759:9277:16020:5634:1903561:30445:34399:5576:5741:30446:31307:62040
30446	hyphal cell wall	5 out of 69 genes, 7.2%	69 out of 6473 background genes, 1.1%	0.04254	0.0236	WH11:YWP1:HSP12:C5_02110W_A:CSP37	5737:5768:5829:9986:5739:16021:5886:9277:16020:5634:1903561:30445:5576:5741:30446:31307

## Sheet: GO Downregulated genes 3h
1.5 fold DOWNREGULATED
PROCESS
NO significant GO terms
COMPONENT
GOID	GO_term	Cluster frequency	Background frequency	Corrected P-value	False discovery rate	Gene(s) annotated to the term	Directly Annotated GOID List
5811	lipid droplet	2 out of 13 genes, 15.4%	40 out of 6473 background genes, 0.6%	0.04173	0.18	EHT1:YIM1	5811:5743
2 fold DOWNREGULATED
PROCESS
NO significant GO terms
COMPONENT
NO significant GO terms

## Sheet: Heat maps_Figure 2B and C
B oxidation	1 hour							B oxidation	3 hour							Hyphal genes	1 hour							Hyphal genes	3 hour
Gene	product	1hr_control	1hr_crotonate	FDR	AveExpr	P value		Gene	product	1hr_control	1hr_crotonate	FDR	AveExpr	P value		Gene	product	1hr_control	1hr_crotonate	FDR	AveExpr	P value		Gene	product	1hr_control	1hr_crotonate	FDR	AveExpr	P value
FOX2	3-hydroxyacyl-CoA epimerase; fatty acid beta-oxidation; induced by phagocytosis; regulated by Mig1, by white-opaque switch, by DNA methylation; transcriptional activation by oleate requires Ctf1; rat catheter and Spider biofilm induced	0	2.53189	2.74263e-06	8.00961	4.97672e-09		FOX2	3-hydroxyacyl-CoA epimerase; fatty acid beta-oxidation; induced by phagocytosis; regulated by Mig1, by white-opaque switch, by DNA methylation; transcriptional activation by oleate requires Ctf1; rat catheter and Spider biofilm induced	0	2.87119	8.45824e-07	8.00961	9.76702e-10		ALS3	Cell wall adhesin; epithelial adhesion, endothelial invasion; alleles vary in adhesiveness; immunoprotective in mice; binds SspB adhesin of S. gordonii in mixed biofilm; induced in/required for Spider biofilm; flow model biofilm repressed	0	-1.20697	0.00140489	11.7375	1.30449e-05		YWP1	Secreted yeast wall protein; possible role in dispersal in host; mutation increases adhesion and biofilm formation; propeptide; growth phase, phosphate, Ssk1/Ssn6/Efg1/Efh1/Hap43 regulated; mRNA binds She3; flow and Spider biofilm repressed	0	3.78127	5.07111e-07	5.72902	4.1827e-10
FOX3	Putative peroxisomal 3-oxoacyl CoA thiolase; transcript regulated by white-opaque switch; Spider biofilm induced	0	3.68878	7.86421e-07	7.61946	6.48648e-10		FOX3	Putative peroxisomal 3-oxoacyl CoA thiolase; transcript regulated by white-opaque switch; Spider biofilm induced	0	3.56311	8.45824e-07	7.61946	9.31227e-10		ECE1	Hypha-specific protein; regulated by Rfg1, Nrg1, Tup1, Cph1, Efg1, Hog1, farnesol, phagocytosis; fluconazole-induced; rat catheter and Spider biofilm induced; flow model biofilm repressed; Bcr1-repressed in RPMI a/a biofilms	0	-1.26675	0.00129068	13.272	1.04327e-05		NRG1	Transcription factor/repressor; regulates chlamydospore formation/hyphal gene induction/virulence and rescue/stress response genes; effects both Tup1 dependent and independent regulation; flow model biofilm induced; Spider biofilm repressed	0	0.809469	0.0256588	6.42302	0.000347084
POT1	Putative peroxisomal 3-oxoacyl CoA thiolase; transcript regulated by Nrg1 and Mig1; farnesol regulated; Hap43-repressed	0	3.38457	1.11849e-07	9.66263	3.69017e-11		POT1	Putative peroxisomal 3-oxoacyl CoA thiolase; transcript regulated by Nrg1 and Mig1; farnesol regulated; Hap43-repressed	0	3.15973	1.16539e-07	9.66263	5.76734e-11		HYR1	GPI-anchored hyphal cell wall protein; macrophage-induced; repressed by neutrophils; resistance to killing by neutrophils, azoles; regulated by Rfg1, Efg1, Nrg1, Tup1, Cyr1, Bcr1, Hap43; Spider and flow model biofilm induced	0	-1.25641	0.000716336	9.15956	4.05969e-06		CSP37	Hyphal cell wall protein; role in progression of mouse systemic infection; predicted P-loop, divalent cation binding, N-glycosylation sites; expressed in yeast and hyphae; hyphal downregulated; stationary-phase enriched; GlcNAc-induced	0	1.36004	0.00480474	5.79502	4.43855e-05
PXP2	Putative acyl-CoA oxidase; enzyme of fatty acid beta-oxidation; induced during macrophage infection; opaque specific transcript; putative peroxisome targeting signal; Spider biofilm induced	0	4.28258	5.53032e-09	7.51354	9.12293e-13		PXP2	Putative acyl-CoA oxidase; enzyme of fatty acid beta-oxidation; induced during macrophage infection; opaque specific transcript; putative peroxisome targeting signal; Spider biofilm induced	0	4.53969	3.12606e-09	7.51354	5.15682e-13		IHD1	GPI-anchored protein; alkaline, hypha-induced; regulated by Nrg1, Rfg1, Tup1 and Tsa1, Tsa1B in minimal media at 37; oralpharyngeal candidasis induced ; Spider biofilm induced; regulated in Spider biofilms by Tec1, Efg1, Ndt80, Rob1, Brg1	0	-0.919039	0.00911274	12.1045	0.000164472
POX1-3	Predicted acyl-CoA oxidase; farnesol regulated; stationary phase enriched protein; Spider biofilm induced	0	3.59684	1.24051e-07	8.89473	6.13909e-11		POX1-3	Predicted acyl-CoA oxidase; farnesol regulated; stationary phase enriched protein; Spider biofilm induced	0	3.86666	6.98099e-08	8.89473	2.3032e-11		CDC12	Septin; essential for viability; forms ring at sites of cell division and also forms filaments in mature chlamydospore; filamentous growth induced; regulated by Nrg1, Tup1, tyrosol and cell density; rat catheter biofilm repressed	0	-0.662982	0.0166499	7.76772	0.000414737		Cell wall	3 hour
orf19.6838	Putative protein of unknown function, transcript upregulated in clinical isolates from HIV+ patients with oral candidiasis; Spider biofilm induced	0	2.42384	6.72296e-06	4.82769	1.44174e-08		orf19.6838	Putative protein of unknown function, transcript upregulated in clinical isolates from HIV+ patients with oral candidiasis; Spider biofilm induced	0	2.45406	1.69851e-05	4.82769	4.76324e-08		KIP4	S. cerevisiae Smy1 ortholog; Tn mutation affects filamentous growth; filament induced; has Mob2-dependent hyphal regulation; regulated by Nrg1, Tup1; oralpharyngeal candidasis induced; Spider biofilm induced; flow model biofilm repressed	0	-0.924819	0.00770734	5.74951	0.000120996		Gene	product	1hr_control	1hr_crotonate	FDR	AveExpr	P value
EHD3	Predicted 3-hydroxyisobutyryl-CoA hydrolase; mitochondrially localized; Spider biofilm induced	0	1.43344	0.00129936	8.18674	1.07173e-05		EHD3	Predicted 3-hydroxyisobutyryl-CoA hydrolase; mitochondrially localized; Spider biofilm induced	0	1.43516	0.00108428	8.18674	7.33349e-06		RBT4	Pry family protein; required for virulence in mouse systemic/rabbit corneal infections; not filamentation; mRNA binds She3, is localized to hyphal tips; Hap43-induced; in both yeast and hyphal culture supernatants; Spider biofilm induced	0	-0.833165	0.0478179	9.18494	0.00287128		RBE1	Pry family cell wall protein; Rim101, Efg1, Ssn6, alkaline repressed; O-glycosylation; no GPI anchor predicted; ketoconazol induced; regulated by Sef1, Sfu1, Hap4; flow model biofilm induced; rat catheter and Spider biofilm repressed	0	2.08465	0.0194068	2.52218	0.000246506
HPD1	Putative 3-hydroxyisobutyrate dehydrogenase; rat catheter and Spider biofilm induced	0	1.26563	0.00109008	7.47762	7.12175e-06		HPD1	Putative 3-hydroxyisobutyrate dehydrogenase; rat catheter and Spider biofilm induced	0	1.75827	3.79339e-05	7.47762	1.31411e-07		UME6	Zn(II)2Cys6 transcription factor; role in hyphal extension, virulence, adherence to plastic; rat catheter biofilm induced; has a long 5'-UTR that regulates translational efficiency and controls transition to filamentous growth	0	-0.680186	0.0104029	6.09505	0.000198208		PIR1	1,3-beta-glucan-linked cell wall protein; N-mannosylated, O-glycosylated by Pmt1; cell wall defect in het mutant; Hog1/fluconazole/hypoxia induced; iron/Efg1/Plc1/temp regulated; flow model biofilm induced; hyphal, Spider biofilm repressed	0	1.21165	0.00179737	4.24741	1.45284e-05
FAA21	Predicted acyl CoA synthetase; upregulated upon phagocytosis; transcript regulated by Nrg1 and Mig1	0	2.10897	1.19622e-05	5.86361	2.95996e-08		FAA21	Predicted acyl CoA synthetase; upregulated upon phagocytosis; transcript regulated by Nrg1 and Mig1	0	2.62955	2.31942e-06	5.86361	4.59139e-09		CBP1	Corticosteroid binding protein; transcription induced at late log-phase or upon adherence to polystyrene; not induced by corticosterone; contains a possible NAD/FAD binding region; regulated by Nrg1, Tup1; Spider biofilm induced	0	-0.686061	0.0124916	7.85133	0.000278186		PLB5	Putative GPI-linked phospholipase B, fungal-specific (no mammalian homolog); null mutation eliminates cell-associated phospholipase A2 activity and attenuates virulence; fluconazole-repressed; flow model biofilm repressed	0	-0.948994	0.00610452	6.71335	6.04208e-05
FAA2-3	Predicted acyl CoA synthetase	0	1.96373	2.59319e-05	5.23493	7.27223e-08		FAA2-3	Predicted acyl CoA synthetase	0	1.50955	0.000582144	5.23493	3.36111e-06		UEC1	Protein required for damage to oral epithelial cells and for normal hyphal growth and stress resistance; transcription induced on contact with vascular endothelial cells; not highly conserved	0	-1.27361	0.0437359	2.71378	0.00241694		SIM1	Adhesin-like protein; involved in cell wall maintenance, redundant with Sun41; possibly secreted; macrophage-repressed; repressed by Rim101, Cyr1, Ras1; Spider biofilm induced	0	0.925445	0.0101691	7.42909	0.000110716
ANT1	Peroxisomal adenine nucleotide transporter; role in beta-oxidation of medium-chain fatty acid and peroxisome proliferation; rat catheter biofilm induced	0	3.18444	1.67599e-06	7.96382	2.02629e-09		ANT1	Peroxisomal adenine nucleotide transporter; role in beta-oxidation of medium-chain fatty acid and peroxisome proliferation; rat catheter biofilm induced	0	3.26375	9.87374e-07	7.96382	1.30303e-09		RFX2	Transcriptional repressor; regulator of filamentation, response to DNA damage, adhesion, virulence in murine mucosal, systemic infections; RFX domain; regulated by Nrg1, UV-induced; partially complements S. cerevisiae rfx1 mutant defects	0	-1.11872	0.00257691	6.73914	2.97565e-05		ALS4	GPI-anchored adhesin; role in adhesion, germ tube induction; growth, temperature regulated; expressed during infection of human buccal epithelial cells; repressed by vaginal contact; biofilm induced; repressed during chlamydospore formation	0	0.768547	0.0217736	6.12432	0.000280161
TES1	Putative acyl-CoA thioesterase	0	1.62844	2.73223e-05	4.86484	8.3985e-08		TES1	Putative acyl-CoA thioesterase	0	1.17064	0.000597793	4.86484	3.55007e-06		CPH1	Transcription factor; for mating, filamentation on solid media, pheromone-stimulated biofilms; in pathway with Ess1, Czf1; required with Efg1 for host cytokine response; regulates galactose metabolism genes; rat cathether biofilm repressed	0	-0.960729	0.00140489	5.63808	1.27228e-05		MNN12	Predicted alpha-1,3-mannosyltransferase activity with a role in protein glycosylation	0	-0.824739	0.0139515	7.04067	0.000170308
ECI1	Protein similar to S. cerevisiae Eci1p, which is involved in fatty acid oxidation; transposon mutation affects filamentous growth; expression is regulated upon white-opaque switching	0	0.884455	0.884455	0.037179	8.31108		ECI1	Protein similar to S. cerevisiae Eci1p, which is involved in fatty acid oxidation; transposon mutation affects filamentous growth; expression is regulated upon white-opaque switching	0	1.02283	0.0256588	8.31108	0.000344555		LMO1	Protein involved together with Dck1p and Rac1p in invasive filamentous growth and cell wall integrity; acts upstream of MAP kinase Cek1p; has similarity to human ELMO1	0	-0.679326	0.0402925	5.99619	0.00207325		MNN15	Putative alpha-1,3-mannosyltransferase; predicted role in protein O-linked glycosylation; Spider biofilm induced	0	-1.04119	0.00570381	5.47668	5.49155e-05
CAT1	Catalase; resistance to oxidative stress, neutrophils, peroxide; role in virulence; regulated by iron, ciclopirox, fluconazole, carbon source, pH, Rim101, Ssn6, Hog1, Hap43, Sfu1, Sef1, farnesol, core stress response; Spider biofilm induced	0	1.94133	0.00129068	9.46373	1.03853e-05		CAT1	Catalase; resistance to oxidative stress, neutrophils, peroxide; role in virulence; regulated by iron, ciclopirox, fluconazole, carbon source, pH, Rim101, Ssn6, Hog1, Hap43, Sfu1, Sef1, farnesol, core stress response; Spider biofilm induced	0	2.99236	1.78431e-05	9.46373	5.2982e-08		HGC1	Hypha-specific G1 cyclin-related protein involved in regulation of morphogenesis, biofilm formation; Cdc28-Hgc1 maintains Cdc11 S394 phosphorylation during hyphal growth; required for virulence in mice; regulated by Nrg1, Tup1, farnesol	0	-0.68662	0.0289279	7.08215	0.0010403
																YWP1	Secreted yeast wall protein; possible role in dispersal in host; mutation increases adhesion and biofilm formation; propeptide; growth phase, phosphate, Ssk1/Ssn6/Efg1/Efh1/Hap43 regulated; mRNA binds She3; flow and Spider biofilm repressed	0	3.10169	1.67599e-06	5.72902	2.48828e-09
Peroxisome	1 hour							Peroxisome	3 hour							NRG1	Transcription factor/repressor; regulates chlamydospore formation/hyphal gene induction/virulence and rescue/stress response genes; effects both Tup1 dependent and independent regulation; flow model biofilm induced; Spider biofilm repressed	0	1.00186	0.00379771	6.42302	5.04337e-05
Gene	product	1hr_control	1hr_crotonate	FDR	AveExpr	P value		Gene	product	1hr_control	1hr_crotonate	FDR	AveExpr	P value		CRK1	Protein kinase of the Cdc2 subfamily involved in hyphal development, virulence; promotes hyphal development independently of Cph1 and Efg1; functionally complements pheromone hypersensitivity of S. cerevisiae sgv1 mutant; Hap43p-repressed	0	0.74538	0.0469665	4.26783	0.0027752
PEX6	Ortholog(s) have ATPase activity, protein heterodimerization activity, role in fatty acid metabolic process, protein import into peroxisome matrix, receptor recycling, replicative cell aging and cytosol, nucleus, peroxisome localization	0	1.31651	0.000731393	6.74974	4.46413e-06		PEX4	Putative peroxisomal ubiquitin conjugating enzyme; regulated by Sef1, Sfu1, and Hap43; rat catheter biofilm induced; Spider biofilm induced	0	2.50035	1.5442e-06	7.90805	2.54735e-09
PEX14	Ortholog(s) have peroxisome matrix targeting signal-1 binding, peroxisome matrix targeting signal-2 binding, protein binding, bridging activity	0	0.951864	0.00917196	6.90688	0.000167946		PEX6	Ortholog(s) have ATPase activity, protein heterodimerization activity, role in fatty acid metabolic process, protein import into peroxisome matrix, receptor recycling, replicative cell aging and cytosol, nucleus, peroxisome localization	0	1.50175	0.000241548	6.74974	1.036e-06		Cell wall	1 hour
PEX1	Ortholog(s) have ATPase activity, protein heterodimerization activity, role in fatty acid metabolic process, protein import into peroxisome matrix, receptor recycling and cytosol, peroxisomal membrane localization	0	1.43495	3.14039e-05	6.13842	1.0879e-07		PEX1	Ortholog(s) have ATPase activity, protein heterodimerization activity, role in fatty acid metabolic process, protein import into peroxisome matrix, receptor recycling and cytosol, peroxisomal membrane localization	0	1.09884	0.000508908	6.13842	2.77037e-06		Gene	product	1hr_control	1hr_crotonate	FDR	AveExpr	P value
PEX17	Putative peroxin	0	1.01916	0.000720513	6.2106	4.27886e-06		PEX17	Putative peroxin	0	0.951149	0.00127357	6.2106	9.03388e-06		SCW11	Cell wall protein; repressed in ace2 mutant; repressed in core caspofungin response; induced in high iron; possibly an essential gene, disruptants not obtained by UAU1 method; rat catheter and Spider biofilm repressed	0	0.58954	0.0252644	7.15748	0.000829366
PEX4	Putative peroxisomal ubiquitin conjugating enzyme; regulated by Sef1, Sfu1, and Hap43; rat catheter biofilm induced; Spider biofilm induced	0	2.22698	6.38071e-06	7.90805	1.26309e-08		PEX13	Protein required for peroxisomal protein import mediated by PTS1 and PTS2 targeting sequences; transcript induced in an RHE model of oral candidiasis; Hap43-repressed gene	0	1.12262	0.00216812	6.12297	1.78829e-05		RBE1	Pry family cell wall protein; Rim101, Efg1, Ssn6, alkaline repressed; O-glycosylation; no GPI anchor predicted; ketoconazol induced; regulated by Sef1, Sfu1, Hap4; flow model biofilm induced; rat catheter and Spider biofilm repressed	0	2.80795	0.0126518	2.52218	0.000289319
PEX5	Pex5p family protein; required for PTS1-mediated peroxisomal protein import, fatty acid beta-oxidation; similar to S. cerevisiae Pas10p peroxisomal targeting receptor; macrophage/pseudohyphal-repressed; Hap43p-repressed	0	1.07293	0.0371501	7.61475	0.00173811		PEX8	Putative peroxisomal biogenesis factor; expression regulated during planktonic growth	0	0.691648	0.0258395	5.32221	0.000353791		PIR1	1,3-beta-glucan-linked cell wall protein; N-mannosylated, O-glycosylated by Pmt1; cell wall defect in het mutant; Hog1/fluconazole/hypoxia induced; iron/Efg1/Plc1/temp regulated; flow model biofilm induced; hyphal, Spider biofilm repressed	0	1.57204	0.000311551	4.24741	1.54182e-06
PEX13	Protein required for peroxisomal protein import mediated by PTS1 and PTS2 targeting sequences; transcript induced in an RHE model of oral candidiasis; Hap43-repressed gene	0	1.14446	0.00140489	6.12297	1.3841e-05		PEX12	Ortholog(s) have ubiquitin-protein ligase activity, role in protein import into peroxisome matrix and integral to peroxisomal membrane localization	0	0.948589	0.0272013	3.68626	0.000385897		ENG1	Endo-1,3-beta-glucanase; ortholog of S. cerevisiae Dse4 needed for cell separation; caspofungin, fluconazole repressed; repressed by alpha pheromone in SpiderM medium; flow model biofilm induced; rat catheter biofilm repressed	0	0.740049	0.0344467	5.35064	0.00142641
								PEX14	Ortholog(s) have peroxisome matrix targeting signal-1 binding, peroxisome matrix targeting signal-2 binding, protein binding, bridging activity	0	0.86169	0.0285713	6.90688	0.00041476		PGA53	GPI-anchored cell surface protein of unknown function; greater mRNA abundance observed in a cyr1 homozygous null mutant than in wild type	0	0.766461	0.00903517	6.16328	0.00015739
Other	1 hour							PEX11	Putative peroxisomal membrane protein; role in fatty acid oxidation; expression is Tac1-regulated; Hms1p-dependent induction by geldamycin; Spider biofilm induced	0	1.19091	0.0479245	6.23758	0.000806384		PGA54	GPI-anchored protein; Hog1-repressed; induced in cyr1 or efg1 mutant or in hyphae; colony morphology-related gene regulation by Ssn6; induced in RHE model; mRNA binds She3; regulated in Spider biofilms by Tec1, Egf1, Ntd80, Rob1, Brg1	0	-0.903908	0.00245584	8.79815	2.71431e-05
Gene	product	1hr_control	1hr_crotonate	FDR	AveExpr	P value										PGA34	Putative GPI-anchored protein; transcript repressed by alpha pheromone in SpiderM medium; induced in oralpharyngeal candidasis; flow model biofilm induced; Spider biofilm induced	0	-1.6171	7.07591e-05	7.82944	2.80141e-07
CRC1	Mitochondrial carnitine carrier protein	0	1.15669	0.00903517	8.50367	0.000157989		Other	3 hour							PLB5	Putative GPI-linked phospholipase B, fungal-specific (no mammalian homolog); null mutation eliminates cell-associated phospholipase A2 activity and attenuates virulence; fluconazole-repressed; flow model biofilm repressed	0	-1.91646	8.96557e-06	6.71335	2.07057e-08
CAT2	Major carnitine acetyl transferase; intracellular acetyl-CoA transport; localized in peroxisomes and mitochondria; induced in macrophages; Hog1-repressed; stationary phase enriched; farnesol-upregulated in biofilm; Spider biofilm induced	0	0.980199	0.00379771	7.29912	5.05856e-05		Gene	product	1hr_control	1hr_crotonate	FDR	AveExpr	P value		ECM331	GPI-anchored protein; mainly at plasma membrane, also at cell wall; Hap43, caspofungin-induced; Plc1-regulated; Hog1, Rim101-repressed; colony morphology-related regulated by Ssn6; induced by ketoconazole and hypoxia	0	-1.13663	0.000345911	7.81669	1.82599e-06
ACH1	Acetyl-coA hydrolase; acetate utilization; nonessential; soluble protein in hyphae; antigenic in human; induced on polystyrene adherence; farnesol-, ketoconazole-induced; no human or murine homolog; stationary phase-enriched protein	0	-0.721626	0.0328572	10.3191	0.00131168		CAT2	Major carnitine acetyl transferase; intracellular acetyl-CoA transport; localized in peroxisomes and mitochondria; induced in macrophages; Hog1-repressed; stationary phase enriched; farnesol-upregulated in biofilm; Spider biofilm induced	0	1.3343	0.000397408	7.29912	1.77005e-06		orf19.3988	Putative adhesin-like protein; induced by Mnl1 under weak acid stress; rat catheter and Spider biofilm induced	0	2.19489	0.0028101	2.30491	3.33764e-05
ACS1	Acetyl-CoA synthetase; induced by human neutrophils; fluconazole-repressed; regulated by Nrg1/Mig1; colony morphology-related gene regulation by Ssn6; only in stationary phase cultures; rat catheter biofilm repressed, Spider biofilm induced	0	-1.34359	0.00138802	8.44691	1.16775e-05		CRC1	Mitochondrial carnitine carrier protein	0	0.952148	0.0402321	8.50367	0.000630493		SIM1	Adhesin-like protein; involved in cell wall maintenance, redundant with Sun41; possibly secreted; macrophage-repressed; repressed by Rim101, Cyr1, Ras1; Spider biofilm induced	0	0.863986	0.0104029	7.42909	0.000205862
orf19.6306	Trimethylaminobutyraldehyde dehydrogenase, the third enzyme of the carnitine biosynthesis pathway	0	-1.14062	0.0278124	4.73845	0.000968067										orf19.5267	Putative cell wall adhesin-like protein; repressed in core caspofungin response and by alpha pheromone in SpiderM medium; transcript reduced in ace2 mutant; flow model, rat catheter and Spider biofilm repressed	0	1.68978	0.0167496	3.77052	0.000422746
																ALS4	GPI-anchored adhesin; role in adhesion, germ tube induction; growth, temperature regulated; expressed during infection of human buccal epithelial cells; repressed by vaginal contact; biofilm induced; repressed during chlamydospore formation	0	1.03912	0.00140489	6.12432	1.30822e-05
																CDC11	Septin; cell and hyphal morphology, agar-invasive growth, full virulence and kidney tissue invasion in mouse, but not kidney colonization, immunogenicity; hyphal and cell-cycle-regulated phosphorylation; rat catheter biofilm repressed	0	-0.666749	0.0194834	7.81765	0.000536588
																SUN41	Cell wall glycosidase; role in biofilm formation and cell separation; possibly secreted; hypoxia, hyphal induced; caspofungin repressed; Efg1, Cph1 regulated; O-glycosylated, possible Kex2 substrate; 5'-UTR intron; Spider biofilm induced	0	-0.691492	0.0166499	10.4738	0.000412254
																KRE1	Cell wall glycoprotein; beta glucan synthesis; increases glucan content in S. cerevisiae kre1, complements killer toxin sensitivity; caspofungin induced; Spider/rat catheter/flow model biofilm induced; Bcr1-repressed in RPMI a/a biofilms	0	-0.721327	0.0195232	7.38151	0.000553649
																CIP1	Possible oxidoreductase; transcript induced by cadmium but not other heavy metals, heat shock, yeast-hypha switch, oxidative stress (via Cap1), or macrophage interaction; stationary phase enriched protein; Spider biofilm induced	0	-1.11513	0.0443745	5.88397	0.00249616
																ALG6	Putative glucosyltransferase involved in cell wall mannan biosynthesis; transcription is elevated in chk1, nik1, and sln1 homozygous null mutants; repressed by nitric oxide; possibly essential gene, disruptants not obtained by UAU1 method	0	-0.59209	0.0344467	5.92901	0.00143197
																BMT3	Beta-mannosyltransferase; adds 2nd beta-mannose to the acid-stable fraction of cell wall phosphopeptidomannan, elongation of beta-mannose chains on the phosphopeptidomannan acid-labile fraction; Hap43-induced; Spider biofilm induced	0	-1.00638	0.0111644	4.87833	0.000228372
																BMT4	Beta-mannosyltransferase; for elongation of beta-mannose chains on the acid-labile fraction of cell wall phosphopeptidomannan; 9-gene family member; regulated by Tsa1, Tsa1B; flow model biofilm induced; rat catheter biofilm repressed	0	1.85132	0.0119167	2.03865	0.000251624
																RHD1	Putative beta-mannosyltransferase required for the addition of beta-mannose to the acid-labile fraction of cell wall phosphopeptidomannan; 9-gene family memebr; regulated on yeast-hypha and white-opaque switches; Spider biofilm repressed	0	1.57585	0.0439767	1.70099	0.00244162
																MNN22	Alpha-1,2-mannosyltransferase; required for normal cell wall mannan; regulated by Tsa1, Tsa1B at 37 deg; repressed in core stress response; NO, Hog1 induced; confers sensitivity to cell wall perturbing agents; Spider biofilm repressed	0	1.04586	0.00155814	4.54651	1.61931e-05
																MNN24	Alpha-1,2-mannosyltransferase; required for normal cell wall mannan content	0	-0.762515	0.00946392	7.74062	0.000174853
																MNN12	Predicted alpha-1,3-mannosyltransferase activity with a role in protein glycosylation	0	-0.864698	0.00737804	7.04067	0.000111973
																MNN15	Putative alpha-1,3-mannosyltransferase; predicted role in protein O-linked glycosylation; Spider biofilm induced	0	-0.982576	0.0104029	5.47668	0.000206568
																orf19.3475	Described as a Gag-related protein; hyphal induced; downregulation correlates with clinical development of fluconazole resistance; repressed by nitric oxide, 17-beta-estradiol, ethynyl estradiol	0	-0.832093	0.0145221	9.65777	0.000349757
																orf19.4936.1	Putative adhesin-like protein; Spider biofilm induced	0	-0.866261	0.00689405	8.6933	0.00010349
																SAP5	Secreted aspartyl proteinase; sap4,5,6 triple null defective in utilization of protein as N source; virulence role effected by URA3; expressed during infection; mRNA localized to hyphal tip via She3; rat catheter and Spider biofilm induced	0	-0.999357	0.00364137	8.82063	4.68537e-05
																SAP6	Secreted aspartyl protease; expressed during hyphal growth, oral carriage, infection; sap4,5,6 triple mutant defective in protein utilization as N source; virulence role affecte by URA3; N-glycosylated; rat catheter biofilm induced	0	-0.678783	0.0469665	5.52373	0.00274808
																KEX2	Subtilisin-like protease (proprotein convertase); processes aspartyl proteinase Sap2; required for hyphal growth and wild-type virulence in mice; functional homolog of S. cerevisiae Kex2, which processes alpha-factor; Tup1-repressed	0	-0.781752	0.0303616	5.91072	0.00111217
