# Supplementary material for: The short-chain fatty acid crotonate reduces invasive growth and immune escape of Candida albicans by regulating hyphal gene expression
Source: mBio. 2023 Nov 6;14(6):e02605-23. doi: 10.1128/mbio.02605-23 (PMC10746253; doi:10.1128/mbio.02605-23)
Supplement: Dataset S2 — Data used to construct graphs in figures. [file mbio.02605-23-s0002.xlsx]

## Sheet: Fig 1A
	C. albicans 6:1 / macrophage, untreated				C. albicans 6:1 / macrophage, 10mM crotonate				C. albicans 6:1 / macrophage, 10mM acetate				Macrophages only, untreated			macrophages only, 10mM crotonate			macrophages only, 10mM acetate
Time (hours)	Replicate 1	Replicate 2	Replicate 3	Mean	Replicate 1	Replicate 2	Replicate 3	Mean	Replicate 1	Replicate 2	Replicate 3	Mean	Replicate 1	Replicate 2	Mean	Replicate 1	Replicate 2	Mean	Replicate 1
0	9.66011	10.1141	9.38215	9.7188	6.40003	3.99755	8.40999	6.26919	9.8229	9.88067	7.74194	9.1485	2.28788	0.866667	1.57727	5	1.02667	3.01333	3.30769
0.25	10.7413	9.9979	10.1831	10.3074	6.81439	3.96318	8.8042	6.52726	11.3876	12.5656	8.17204	10.7084	2.57955	1.03333	1.80644	5	1.025	3.0125	4
0.5	11.5341	11.2881	10.5824	11.1349	6.91768	3.99806	10.0775	6.99775	12.7523	13.8544	11.3459	12.6509	2.63636	1.01111	1.82374	4.83333	1.14167	2.9875	3.92308
0.75	12.4206	11.1225	11.6578	11.7336	6.6637	4.06925	9.3661	6.69968	13.5904	14.821	12.0011	13.4708	2.94318	1.04444	1.99381	5	1.16167	3.08083	3.53846
1	12.9428	12.0529	12.412	12.4693	7.16784	4.39985	8.62414	6.73061	14.5286	16.3246	13.5384	14.7972	3.03788	1.03333	2.03561	5	1.14167	3.07083	3.30769
1.25	13.0893	12.0763	14.311	13.1588	6.99253	4.2208	9.2896	6.83431	15.1774	16.7542	14.3363	15.4226	2.76136	1.02222	1.89179	5.16667	1.20167	3.18417	3.69231
1.5	13.9424	12.6144	14.2651	13.6073	7.23985	4.45316	9.74091	7.14464	15.8245	17.3986	14.6103	15.9445	2.54167	1.28889	1.91528	4.75	1.28167	3.01583	3.76923
1.75	14.4192	12.7693	14.6534	13.9473	7.73451	4.74586	9.16603	7.21547	16.4149	18.2578	15.4182	16.6969	2.72348	1.17778	1.95063	4.91667	1.215	3.06583	3.23077
2	14.5432	13.3984	15.8888	14.6102	8.05103	5.04112	8.97178	7.35464	16.9684	18.7947	15.803	17.1887	2.5	1.16667	1.83333	4.5	1.28333	2.89167	3.30769
2.25	14.6714	13.2274	16.4137	14.7708	7.72885	5.10219	9.02792	7.28632	17.1521	18.58	15.4997	17.0773	2.72727	1.11111	1.91919	4.83333	1.09	2.96167	3.46154
2.5	15.0201	13.1173	16.7685	14.9686	7.23985	5.40854	9.08834	7.24558	17.5494	18.7947	15.6652	17.3365	2.89773	1.17778	2.03775	4.08333	1.21667	2.65	3.61538
2.75	15.3964	13.5964	17.1936	15.3955	7.69093	5.16967	8.92084	7.26048	17.7581	18.7947	16.0577	17.5369	2.59848	1.28889	1.94369	4.16667	1.29	2.72833	3.84615
3	15.5595	13.8289	17.3648	15.5844	7.8037	5.54746	8.88656	7.41257	18.4244	19.7613	15.7301	17.9719	2.89394	1.33333	2.11364	4.41667	1.26333	2.84	3.69231
3.25	15.7117	13.4149	17.743	15.6232	8.0482	5.68925	9.04126	7.5929	18.426	19.5465	15.8672	17.9466	2.89773	1.41111	2.15442	4.5	1.18333	2.84167	3.38462
3.5	15.891	13.8928	17.7878	15.8572	8.10126	5.88333	9.17041	7.71833	18.6466	19.6539	16.6074	18.3026	3.04167	1.32222	2.18194	4.75	1.27333	3.01167	3.76923
3.75	15.9065	14.1517	18.222	16.0934	8.09178	5.8507	8.85494	7.59914	18.7268	19.8687	16.7418	18.4458	2.99242	1.38889	2.19066	4.75	1.24833	2.99917	3.92308
4	16.5516	14.2433	18.5084	16.4345	8.16663	5.77022	9.07993	7.67226	19.0239	20.0835	17.0728	18.7268	3.125	1.15556	2.14028	4.33333	1.16333	2.74833	4.23077
4.25	16.655	14.7064	18.9213	16.7609	8.25761	5.90038	9.37934	7.84577	19.4203	20.8353	17.119	19.1249	3.17045	1.35556	2.26301	3.58333	1.23833	2.41083	3
4.5	16.7108	15.0601	19.0691	16.9466	8.59591	5.91749	9.48557	7.99966	19.3135	20.6205	17.4821	19.1387	3.125	1.01111	2.06806	4.75	1.34	3.045	3
4.75	16.9055	15.1978	19.962	17.3551	8.67741	6.22023	9.7887	8.22878	19.7625	21.0501	17.1806	19.3311	2.7803	1.13333	1.95682	4.33333	1.32167	2.8275	3.38462
5	17.198	15.6627	19.858	17.5729	8.71816	6.38249	9.5022	8.20095	19.9989	21.9093	17.384	19.764	2.90152	1.11111	2.00631	4.16667	1.36167	2.76417	3.38462
5.25	17.5076	15.8109	20.9558	18.0914	8.69637	6.39281	10.0174	8.36885	19.7454	21.3723	18.0326	19.7168	2.82955	1.17778	2.00366	4.16667	1.33	2.74833	3.46154
5.5	18.0971	15.7703	21.8599	18.5758	8.42726	6.35345	10.6625	8.48106	20.1744	22.0167	18.4212	20.2041	2.99242	1.14444	2.06843	4.5	1.35667	2.92833	3.07692
5.75	18.6555	15.5475	21.2555	18.4862	8.60539	6.58765	10.2349	8.47599	20.5866	22.4463	18.4765	20.5031	2.62879	0.977778	1.80328	3.83333	1.09667	2.465	3.46154
6	19.2542	17.1133	22.3634	19.577	8.9096	6.68362	10.5084	8.70053	20.8578	22.9833	19.4405	21.0938	2.77273	1.06667	1.9197	3.83333	1.15	2.49167	3.23077
6.25	20.9169	18.1133	22.4114	20.4805	9.11618	6.92539	11.003	9.01485	21.5323	23.9499	19.5402	21.6741	2.97727	0.988889	1.98308	4.25	1.255	2.7525	2.84615
6.5	24.0407	18.9841	23.9679	22.3309	9.20999	7.20952	10.138	8.85251	21.5612	23.7351	20.4313	21.9092	2.97727	1.06667	2.02197	4.25	1.255	2.7525	3.23077
6.75	28.3847	20.4917	25.3531	24.7432	9.17589	8.2153	10.5779	9.32302	23.1156	25.3461	21.8251	23.4289	2.63636	1.02222	1.82929	4.33333	1.18333	2.75833	3.46154
7	33.8409	22.3077	28.0298	28.0595	9.63262	8.52842	10.823	9.66134	25.0703	27.2792	24.5404	25.63	2.71212	0.933333	1.82273	4.16667	1.16833	2.6675	3.61538
7.25	40.023	24.3921	30.3091	31.5747	9.70182	9.92645	11.4377	10.3553	27.5049	29.7494	27.3915	28.2153	2.54924	1	1.77462	4	1.385	2.6925	3.46154
7.5	47.1776	27.4841	34.5678	36.4098	9.72078	11.0491	12.2221	10.9973	30.7796	32.7566	32.1597	31.8986	2.86364	0.988889	1.92626	4.66667	1.29833	2.9825	3.61538
7.75	52.8793	32.1664	39.2719	41.4392	10.5253	12.8762	13.4911	12.2975	34.6501	37.5895	36.8466	36.362	2.77652	1.12222	1.94937	4.41667	1.25	2.83333	3.07692
8	60.077	36.2607	44.5388	46.9588	10.9167	15.1326	14.8069	13.6187	39.2985	42.9594	42.7975	41.6851	2.68182	1.06667	1.87424	4.41667	1.39167	2.90417	3.15385
8.25	65.1487	41.0279	47.8311	51.3359	12.0254	17.7862	16.5901	15.4672	44.8728	49.1885	47.6279	47.2297	2.64773	1	1.82386	4.25	1.24	2.745	3.23077
8.5	69.9112	46.5618	52.8889	56.454	13.4165	21.0709	19.5626	18.0167	49.0222	54.1289	53.628	52.2597	2.98864	0.966667	1.97765	4.25	1.16	2.705	3.07692
8.75	73.866	51.2589	57.6592	60.928	15.5335	25.4461	24.3181	21.7659	54.3293	60.5728	58.6966	57.8662	2.98485	1.07778	2.03131	4.75	1.22667	2.98833	3
9	76.9739	55.2339	62.876	65.0279	18.8123	29.4516	29.0285	25.7642	59.2599	65.2983	64.2012	62.9198	2.86364	0.988889	1.92626	3.33333	1.22833	2.28083	3.38462
9.25	80.1227	60.6417	66.5709	69.1118	23.3629	33.8811	33.979	30.4077	63.7878	68.9499	69.0267	67.2548	2.89394	1.02222	1.95808	4.25	1.27	2.76	3.15385
9.5	83.0824	64.8995	70.1833	72.7217	28.5379	38.3037	40.0368	35.6261	67.9942	72.494	72.8119	71.1	3.29167	0.911111	2.10139	4.33333	1.045	2.68917	3.07692
9.75	86.01	70.0078	74.1769	76.7316	34.219	43.5869	45.4821	41.096	70.7687	75.5012	76.8723	74.3807	3.28788	1	2.14394	3	1.29167	2.14583	3.30769
10	87.857	72.6447	77.6089	79.3702	40.5861	48.1287	51.0055	46.5734	74.6731	79.0453	80.4712	78.0632	3.06818	1.01111	2.03965	4.16667	1.25167	2.70917	3.38462
10.25	90.2142	76.1629	79.7505	82.0426	46.4927	52.216	56.7723	51.827	76.5297	80.2267	82.6747	79.8104	3.03788	0.988889	2.01338	3.91667	1.16167	2.53917	2.84615
10.5	90.8512	79.5371	81.9787	84.1223	52.4267	56.0222	61.6431	56.6973	78.7616	83.0191	85.6234	82.468	3.16667	1.01111	2.08889	4.25	1.19167	2.72083	3.38462
10.75	92.1272	81.6674	83.422	85.7389	58.0263	58.54	65.2827	60.6163	81.1743	83.5561	87.8499	84.1934	3.33712	0.844444	2.09078	4.41667	1.31167	2.86417	3.38462
11	93.51	82.1413	85.5248	87.0587	63.3936	61.1562	69.2556	64.6018	82.2819	83.8783	88.8648	85.0083	3.20455	1.11111	2.15783	4.25	1.28667	2.76833	3
11.25	93.9965	85.3824	88.6276	89.3355	67.6266	64.6714	72.0516	68.1165	83.4024	85.9189	91.0493	86.7902	2.85606	1.11111	1.98359	4.5	1.48333	2.99167	3
11.5	95.8775	87.0741	90.2065	91.0527	71.8739	66.8131	74.8678	71.185	84.3867	84.9523	90.9574	86.7654	3.3447	1.08889	2.21679	2.58333	1.38667	1.985	2.84615
11.75	95.6298	88.012	90.4572	91.3664	74.9423	69.0955	77.2429	73.7602	85.7165	86.2411	91.4588	87.8055	3.27652	1	2.13826	4.16667	1.39	2.77833	2.69231
12	96.3106	89.6098	90.6397	92.1867	78.3974	71.4627	79.5268	76.4623	86.4682	87.315	94.1684	89.3172	3.23106	0.988889	2.10997	2.58333	1.29	1.93667	2.69231
12.25	96.2033	91.4023	91.874	93.1599	80.7059	73.4468	81.557	78.5699	87.2748	87.5298	95.9513	90.252	3.09091	0.822222	1.95657	4.33333	1.45667	2.895	2.84615
12.5	96.0832	91.4779	92.9718	93.511	82.8977	75.3554	82.8255	80.3596	88.1648	88.1742	94.3727	90.2372	3.43561	0.966667	2.20114	4.33333	1.30833	2.82083	3.07692
12.75	97.3171	91.6588	92.5376	93.8378	84.6584	77.3045	83.3214	81.7614	89.7526	88.926	94.4945	91.0577	3.26515	0.9	2.08258	4.08333	1.44	2.76167	3.23077
13	97.5216	93.8749	93.4978	94.9648	86.6978	79.1572	87.0797	84.3116	90.6643	88.4964	97.1961	92.1189	3.18561	0.833333	2.00947	4.08333	1.38667	2.735	2.53846
13.25	97.4728	93.0029	95.6516	95.3758	88.0084	79.7658	87.0633	84.9458	91.4051	89.2482	97.3012	92.6515	3.625	0.955556	2.29028	3.58333	1.315	2.44917	2.84615
13.5	98.5822	94.6903	95.9024	96.3916	89.5313	82.1014	89.0814	86.9047	91.3985	88.7112	98.1144	92.7414	3.36742	0.8	2.08371	4.25	1.24833	2.74917	3.07692
13.75	98.3651	93.5636	97.3569	96.4285	90.3794	82.9558	89.6852	87.6734	92.0588	89.463	98.5985	93.3735	3.19318	0.655556	1.92437	4.25	1.23167	2.74083	2.69231
14	98.1623	94.1834	96.7963	96.3807	91.5611	83.9868	89.9397	88.4959	93.3945	90	96.937	93.4438	3.7197	0.877778	2.29874	4.25	1.29667	2.77333	2.92308
14.25	98.889	94.985	96.463	96.779	92.738	84.3207	90.8735	89.3107	94.7291	89.6778	97.9865	94.1311	3.58333	0.577778	2.08056	4.08333	1.225	2.65417	2.53846
14.5	98.7994	94.5739	96.1643	96.5125	93.6563	85.5599	91.8529	90.3564	94.9302	89.6778	98.5791	94.3957	3.59848	0.788889	2.19369	4.16667	1.22667	2.69667	2.92308
14.75	98.0571	94.3815	96.6689	96.3691	94.0297	86.6523	93.7488	91.477	95.8803	89.3556	98.4187	94.5515	3.99242	0.722222	2.35732	4.33333	1.22	2.77667	2.46154
15	98.4415	94.9472	96.831	96.7399	94.2089	87.8183	93.4673	91.8315	94.6379	88.1742	97.496	93.436	3.80682	0.644444	2.22563	4.25	1.17	2.71	2.46154
15.25	98.4892	95.6851	97.6423	97.2722	95.5772	88.8285	93.3974	92.6011	96.3211	89.7852	98.0837	94.73	4.0303	0.622222	2.32626	4.16667	1.10667	2.63667	2.15385
15.5	98.6201	95.4618	98.3294	97.4704	95.7905	89.1572	93.0244	92.6573	96.4926	88.926	97.1986	94.2057	3.94697	0.711111	2.32904	4.58333	1.1	2.84167	3
15.75	99.1165	95.9983	97.6872	97.6006	95.9165	89.4227	94.7426	93.3606	96.4946	92.2434	98.1621	95.6334	4.46591	0.522222	2.49407	3	1.06667	2.03333	2.92308
16	98.7833	96.0836	97.7117	97.5262	96.5496	90.1242	95.0888	93.9209	95.5571	92.8401	98.7898	95.729	4.52652	0.655556	2.59104	4.75	1.07	2.91	2.61538
16.25	98.4058	95.8752	98.7187	97.6666	96.8159	90.6629	95.6225	94.3671	94.4729	93.1981	99.0768	95.5826	3.97348	0.533333	2.25341	4.58333	1.07833	2.83083	3.23077
16.5	98.2421	96.4104	98.148	97.6001	97.2954	91.8106	94.8182	94.6414	96.3592	95.4654	99.4398	97.0881	3.99242	0.655556	2.32399	4.83333	1.23667	3.035	3.07692
16.75	99.0601	96.9387	98.6046	98.2011	97.8564	91.9244	94.7325	94.8378	95.3022	94.3914	98.3646	96.0194	4.12879	0.555556	2.34217	4.75	0.983333	2.86667	3.15385
17	98.4983	96.5277	98.7625	97.9295	97.7057	92.7781	94.5834	95.0224	95.9706	95.8234	97.4735	96.4225	4.23106	0.444444	2.33775	4.5	0.896667	2.69833	3.07692
17.25	98.6264	96.7569	98.3966	97.9266	98.1578	93.4913	94.5779	95.409	97.2507	97.0167	97.6884	97.3186	4.25758	0.511111	2.38434	4.41667	0.883333	2.65	3.61538
17.5	98.6717	98.0695	97.4098	98.0503	98.1644	93.9183	95.1981	95.7603	95.9976	97.2554	97.8329	97.0286	3.9053	0.455556	2.18043	4.25	0.926667	2.58833	2.84615
17.75	98.207	97.6144	97.7554	97.859	98.3777	94.3779	93.3972	95.3843	96.9638	97.9714	98.4241	97.7864	4.26136	0.511111	2.38624	4.91667	0.988333	2.9525	3.07692
18	98.2955	97.3985	97.8013	97.8318	98.3018	93.8794	95.1518	95.7777	96.9539	98.8067	98.0893	97.95	4.07955	0.477778	2.27866	4.83333	0.96	2.89667	3.07692
18.25	98.4093	96.5204	97.1612	97.3636	99.0855	94.7846	96.049	96.6397	98.21	98.3294	98.3321	98.2905	3.90152	0.5	2.20076	4.33333	1.02833	2.68083	2.84615
18.5	98.4932	96.3772	98.0664	97.6456	98.4335	95.2847	96.9304	96.8829	97.0664	99.1647	98.1303	98.1205	4.73864	0.488889	2.61376	4.5	1.05833	2.77917	3
18.75	97.9686	96.5525	98.0408	97.5206	99.0287	95.4056	96.222	96.8854	97.7677	98.568	97.9493	98.095	4.30303	0.5	2.40152	4.66667	0.966667	2.81667	3.38462
19	98.9049	96.9837	98.9001	98.2629	98.9756	95.5223	96.8587	97.1188	98.2768	99.4033	99.5279	99.0693	4.34848	0.433333	2.39091	4.83333	0.886667	2.86	3.23077
19.25	98.0094	98.0097	98.6718	98.2303	98.9538	96.3088	97.0064	97.423	98.3112	100	98.2719	98.861	4.5303	0.466667	2.49848	3.83333	0.848333	2.34083	3.07692
19.5	98.5861	96.7682	97.4242	97.5928	99.1235	95.8771	95.2294	96.7433	97.2704	99.642	96.4828	97.7984	4.30682	0.377778	2.3423	4.83333	0.841667	2.8375	3.46154
19.75	97.8761	97.4367	98.5353	97.9494	99.7432	96.1138	96.3638	97.4069	98.4667	99.642	96.7968	98.3018	4.64394	0.4	2.52197	5.08333	0.841667	2.9625	3.07692
20	97.7905	96.852	99.0367	97.893	99.348	95.708	96.0409	97.0323	97.4972	99.284	98.2054	98.3289	4.83333	0.488889	2.66111	3.66667	1.02667	2.34667	3.46154
20.25	98.0828	96.876	99.0724	98.0104	98.8695	96.3874	97.7273	97.6614	98.6728	97.9714	98.0742	98.2395	4.43182	0.377778	2.4048	5.33333	0.851667	3.0925	3.30769
20.5	97.4561	96.9359	99.1295	97.8405	98.9699	96.8789	96.5147	97.4545	97.9964	99.7613	97.5231	98.427	4.43561	0.444444	2.44003	5.25	0.89	3.07	3.46154
20.75	97.7107	97.73	98.5678	98.0028	98.281	97.9996	97.786	98.0222	98.7168	98.8067	96.8634	98.1289	4.43939	0.366667	2.40303	5.08333	0.81	2.94667	3.23077
21	98.4063	96.4124	98.6035	97.8074	99.0666	98.5387	97.0299	98.2117	97.8431	100	97.7372	98.5268	4.76515	0.411111	2.58813	4.91667	0.858333	2.8875	3.15385
21.25	97.6969	99.1217	98.3069	98.3752	98.8287	98.7579	95.9294	97.8387	97.3836	98.3294	97.2135	97.6422	4.26136	0.411111	2.33624	4.83333	0.855	2.84417	3.23077
21.5	97.729	98.106	97.9869	97.9407	98.6601	96.5546	97.1138	97.4428	98.0673	97.9714	96.9892	97.6759	4.71591	0.466667	2.59129	5.08333	0.885	2.98417	3.07692
21.75	97.7686	98.9532	98.7187	98.4802	99.2893	97.0549	97.0824	97.8089	98.503	99.4033	95.8288	97.9117	4.70455	0.333333	2.51894	5.58333	0.808333	3.19583	3.15385
22	97.1395	97.3539	98.7524	97.7486	98.8449	95.7417	96.8642	97.1503	97.6782	98.6874	97.2366	97.8674	4.72348	0.455556	2.58952	5.25	0.846667	3.04833	3
22.25	97.5297	97.1023	98.4659	97.6993	99.1414	97.3995	97.2442	97.9284	98.2616	98.3294	95.9961	97.529	4.62879	0.344444	2.48662	5.5	0.801667	3.15083	3.07692
22.5	96.8679	97.6153	96.8065	97.0965	99.0258	97.3726	95.3185	97.239	97.2982	98.4487	96.5806	97.4425	3.79167	0.366667	2.07917	5.75	0.795	3.2725	3
22.75	96.761	98.997	98.0541	97.9374	98.9917	98.9552	94.703	97.55	97.3229	98.568	95.3715	97.0875	4.62121	0.288889	2.45505	4.08333	0.788333	2.43583	3.69231
23	97.0873	98.872	99.0276	98.329	98.9197	98.7372	98.0097	98.5555	97.0004	98.926	92.266	96.0641	4.4053	0.344444	2.37487	5.58333	0.723333	3.15333	3.69231
23.25	96.6541	97.8583	97.7484	97.4203	99.0353	96.9985	95.808	97.2806	97.6992	98.3294	95.6139	97.2142	4.89015	0.288889	2.58952	5.83333	0.735	3.28417	3.53846
23.5	96.9471	98.9109	97.574	97.8107	98.7852	96.4372	97.0657	97.4293	97.6985	98.6874	98.0855	98.1571	5.02273	0.322222	2.67247	5.83333	0.565	3.19917	3.76923
23.75	96.8001	97.7138	99.2345	97.9161	99.1822	98.7832	98.1011	98.6888	97.4007	99.0453	96.9995	97.8152	5.10227	0.277778	2.69003	6.41667	0.693333	3.555	3.69231
24	97.3372	98.0384	98.3181	97.8979	98.3843	97.0472	98.7184	98.05	97.0319	98.4487	96.9713	97.484	4.44318	0.377778	2.41048	6.16667	0.768333	3.4675	3.76923

## Sheet: Fig 1B
time (hours)	WT 6:1, Untreated			Mean	WT 6:1, 10mM NaCrotonate			Mean	WT 6:1, 10mM NaAcetate			Mean
6	16.9055	15.1978	19.962	17.3551	8.67741	6.22023	9.7887	8.22878	19.7625	21.0501	17.1806	19.3311

## Sheet: Fig 1C
	C. albicans 6:1 / macrophage, untreated			C. albicans 6:1 / macrophage, 10mM crotonate			C. albicans 6:1 / macrophage, 10mM acetate
time (hours)	Replicate 1	Replicate 2	Mean	Replicate 1	Replicate 2	Mean	Replicate 1	Replicate 2	Mean
0	6.78709	8.92449	7.85579	5.8223	7.88436	6.85333	6.93333	4.51613	5.72473
0.25	7.35286	9.0389	8.19588	5.16817	8.01577	6.59197	6.78095	4.94624	5.86359
0.5	7.61727	8.3524	7.98484	4.80218	8.14717	6.47468	7.61905	6.02151	6.82028
0.75	8.53362	8.58124	8.55743	4.62208	8.40999	6.51604	7.77143	6.77419	7.27281
1	9.27838	10.0686	9.67352	3.85249	8.6728	6.26264	8	7.2043	7.60215
1.25	10.1141	9.38215	9.74815	3.99755	8.40999	6.20377	8.15238	7.74194	7.94716
1.5	9.9979	10.1831	10.0905	3.96318	8.8042	6.38369	8.07619	8.17204	8.12412
1.75	11.2881	10.5824	10.9353	3.99806	10.0775	7.03778	8.73872	11.3459	10.0423
2	11.1225	11.6578	11.3901	4.06925	9.3661	6.71767	9.5422	12.0011	10.7717
2.25	12.0529	12.412	12.2325	4.39985	8.62414	6.512	10.6471	13.5384	12.0927
2.5	12.0763	14.311	13.1936	4.2208	9.2896	6.7552	11.2966	14.3363	12.8164
2.75	12.6144	14.2651	13.4398	4.45316	9.74091	7.09703	11.8876	14.6103	13.249
3	12.7693	14.6534	13.7114	4.74586	9.16603	6.95594	12.3572	15.4182	13.8877
3.25	13.3984	15.8888	14.6436	5.04112	8.97178	7.00645	12.8488	15.803	14.3259
3.5	13.2274	16.4137	14.8206	5.10219	9.02792	7.06505	12.9341	15.4997	14.2169
3.75	13.1173	16.7685	14.9429	5.40854	9.08834	7.24844	12.8815	15.6652	14.2734
4	13.5964	17.1936	15.395	5.16967	8.92084	7.04526	13.0949	16.0577	14.5763
4.25	13.8289	17.3648	15.5969	5.54746	8.88656	7.21701	13.2462	15.7301	14.4881
4.5	13.4149	17.743	15.5789	5.68925	9.04126	7.36525	13.5501	15.8672	14.7087
4.75	13.8928	17.7878	15.8403	5.88333	9.17041	7.52687	13.5254	16.6074	15.0664
5	14.1517	18.222	16.1868	5.8507	8.85494	7.35282	14.0369	16.7418	15.3893
5.25	14.2433	18.5084	16.3759	5.77022	9.07993	7.42508	14.5823	17.0728	15.8276
5.5	14.7064	18.9213	16.8138	5.90038	9.37934	7.63986	14.658	17.119	15.8885
5.75	15.0601	19.0691	17.0646	5.91749	9.48557	7.70153	14.9835	17.4821	16.2328
6	15.1978	19.962	17.5799	6.22023	9.7887	8.00446	15.4507	17.1806	16.3156
6.25	15.6627	19.858	17.7603	6.38249	9.5022	7.94235	15.0451	17.384	16.2145
6.5	15.8109	20.9558	18.3833	6.39281	10.0174	8.20509	15.0804	18.0326	16.5565
6.75	15.7703	21.8599	18.8151	6.35345	10.6625	8.50796	15.5735	18.4212	16.9974
7	15.5475	21.2555	18.4015	6.58765	10.2349	8.41129	16.6078	18.4765	17.5422
7.25	17.1133	22.3634	19.7384	6.68362	10.5084	8.59599	16.5962	19.4405	18.0183
7.5	18.1133	22.4114	20.2623	6.92539	11.003	8.96418	17.3765	19.5402	18.4583
7.75	18.9841	23.9679	21.476	7.20952	10.138	8.67378	17.8561	20.4313	19.1437
8	20.4917	25.3531	22.9224	8.2153	10.5779	9.39659	19.6882	21.8251	20.7566
8.25	22.3077	28.0298	25.1687	8.52842	10.823	9.6757	21.9628	24.5404	23.2516
8.5	24.3921	30.3091	27.3506	9.92645	11.4377	10.6821	24.3385	27.3915	25.865
8.75	27.4841	34.5678	31.0259	11.0491	12.2221	11.6356	29.4882	32.1597	30.8239
9	32.1664	39.2719	35.7192	12.8762	13.4911	13.1836	34.4626	36.8466	35.6546
9.25	36.2607	44.5388	40.3997	15.1326	14.8069	14.9697	39.5047	42.7975	41.1511
9.5	41.0279	47.8311	44.4295	17.7862	16.5901	17.1882	45.7819	47.6279	46.7049
9.75	46.5618	52.8889	49.7253	21.0709	19.5626	20.3167	52.4852	53.628	53.0566
10	51.2589	57.6592	54.4591	25.4461	24.3181	24.8821	57.6122	58.6966	58.1544
10.25	55.2339	62.876	59.0549	29.4516	29.0285	29.2401	62.3533	64.2012	63.2773
10.5	60.6417	66.5709	63.6063	33.8811	33.979	33.9301	67.5069	69.0267	68.2668
10.75	64.8995	70.1833	67.5414	38.3037	40.0368	39.1702	71.8032	72.8119	72.3075
11	70.0078	74.1769	72.0924	43.5869	45.4821	44.5345	76.7131	76.8723	76.7927
11.25	72.6447	77.6089	75.1268	48.1287	51.0055	49.5671	78.7528	80.4712	79.612
11.5	76.1629	79.7505	77.9567	52.216	56.7723	54.4941	81.1655	82.6747	81.9201
11.75	79.5371	81.9787	80.7579	56.0222	61.6431	58.8327	83.1676	85.6234	84.3955
12	81.6674	83.422	82.5447	58.54	65.2827	61.9113	86.4556	87.8499	87.1528
12.25	82.1413	85.5248	83.8331	61.1562	69.2556	65.2059	86.9697	88.8648	87.9172
12.5	85.3824	88.6276	87.005	64.6714	72.0516	68.3615	89.3158	91.0493	90.1825
12.75	87.0741	90.2065	88.6403	66.8131	74.8678	70.8405	90.2764	90.9574	90.6169
13	88.012	90.4572	89.2346	69.0955	77.2429	73.1692	92.0534	91.4588	91.7561
13.25	89.6098	90.6397	90.1248	71.4627	79.5268	75.4947	93.1507	94.1684	93.6596
13.5	91.4023	91.874	91.6381	73.4468	81.557	77.5019	92.4151	95.9513	94.1832
13.75	91.4779	92.9718	92.2249	75.3554	82.8255	79.0905	92.6976	94.3727	93.5351
14	91.6588	92.5376	92.0982	77.3045	83.3214	80.3129	91.9853	94.4945	93.2399
14.25	93.8749	93.4978	93.6863	79.1572	87.0797	83.1185	95.0799	97.1961	96.138
14.5	93.0029	95.6516	94.3273	79.7658	87.0633	83.4145	95.5964	97.3012	96.4488
14.75	94.6903	95.9024	95.2963	82.1014	89.0814	85.5914	96.7214	98.1144	97.4179
15	93.5636	97.3569	95.4603	82.9558	89.6852	86.3205	96.2081	98.5985	97.4033
15.25	94.1834	96.7963	95.4899	83.9868	89.9397	86.9632	95.8593	96.937	96.3981
15.5	94.985	96.463	95.724	84.3207	90.8735	87.5971	96.0906	97.9865	97.0385
15.75	94.5739	96.1643	95.3691	85.5599	91.8529	88.7064	94.7476	98.5791	96.6634
16	94.3815	96.6689	95.5252	86.6523	93.7488	90.2006	97.2779	98.4187	97.8483
16.25	94.9472	96.831	95.8891	87.8183	93.4673	90.6428	97.6421	97.496	97.5691
16.5	95.6851	97.6423	96.6637	88.8285	93.3974	91.113	97.36	98.0837	97.7219
16.75	95.4618	98.3294	96.8956	89.1572	93.0244	91.0908	97.5326	97.1986	97.3656
17	95.9983	97.6872	96.8427	89.4227	94.7426	92.0827	98.0442	98.1621	98.1031
17.25	96.0836	97.7117	96.8976	90.1242	95.0888	92.6065	97.7524	98.7898	98.2711
17.5	95.8752	98.7187	97.297	90.6629	95.6225	93.1427	98.0908	99.0768	98.5838
17.75	96.4104	98.148	97.2792	91.8106	94.8182	93.3144	97.18	99.4398	98.3099
18	96.9387	98.6046	97.7717	91.9244	94.7325	93.3285	97.1481	98.3646	97.7563
18.25	96.5277	98.7625	97.6451	92.7781	94.5834	93.6808	95.1594	97.4735	96.3165
18.5	96.7569	98.3966	97.5767	93.4913	94.5779	94.0346	97.077	97.6884	97.3827
18.75	98.0695	97.4098	97.7396	93.9183	95.1981	94.5582	96.0064	97.8329	96.9196
19	97.6144	97.7554	97.6849	94.3779	93.3972	93.8876	96.6225	98.4241	97.5233
19.25	97.3985	97.8013	97.5999	93.8794	95.1518	94.5156	98.598	98.0893	98.3436
19.5	96.5204	97.1612	96.8408	94.7846	96.049	95.4168	97.3401	98.3321	97.8361
19.75	96.3772	98.0664	97.2218	95.2847	96.9304	96.1076	97.836	98.1303	97.9832
20	96.5525	98.0408	97.2967	95.4056	96.222	95.8138	97.0892	97.9493	97.5193
20.25	96.9837	98.9001	97.9419	95.5223	96.8587	96.1905	97.2639	99.5279	98.3959
20.5	98.0097	98.6718	98.3408	96.3088	97.0064	96.6576	98.0422	98.2719	98.157
20.75	96.7682	97.4242	97.0962	95.8771	95.2294	95.5533	97.1691	96.4828	96.8259
21	97.4367	98.5353	97.986	96.1138	96.3638	96.2388	95.9132	96.7968	96.355
21.25	96.852	99.0367	97.9443	95.708	96.0409	95.8745	97.5738	98.2054	97.8896
21.5	96.876	99.0724	97.9742	96.3874	97.7273	97.0573	97.1402	98.0742	97.6072
21.75	96.9359	99.1295	98.0327	96.8789	96.5147	96.6968	96.2407	97.5231	96.8819
22	97.73	98.5678	98.1489	97.9996	97.786	97.8928	97.1917	96.8634	97.0275
22.25	96.4124	98.6035	97.5079	98.5387	97.0299	97.7843	95.627	97.7372	96.6821
22.5	99.1217	98.3069	98.7143	98.7579	95.9294	97.3437	94.8655	97.2135	96.0395
22.75	98.106	97.9869	98.0465	96.5546	97.1138	96.8342	96.3524	96.9892	96.6708
23	98.9532	98.7187	98.836	97.0549	97.0824	97.0687	95.9888	95.8288	95.9088
23.25	97.3539	98.7524	98.0531	95.7417	96.8642	96.303	96.7937	97.2366	97.0152
23.5	97.1023	98.4659	97.7841	97.3995	97.2442	97.3218	96.0644	95.9961	96.0303
23.75	97.6153	96.8065	97.2109	97.3726	95.3185	96.3455	92.7799	96.5806	94.6803
24	98.997	98.0541	98.5255	98.9552	94.703	96.8291	94.9938	95.3715	95.1827

## Sheet: Fig 1D
	C. albicans 6:1 / macrophage, untreated			C. albicans 6:1 / macrophage, 10mM crotonate			C. albicans 6:1 / macrophage, 10mM acetate
time (hours)	Replicate 1	Replicate 2	Mean	Replicate 1	Replicate 2	Mean	Replicate 1	Replicate 2	Mean
0	6.78709	8.92449	7.85579	1.39388	4.7619	3.07789	5.45791	8.03571	6.74681
0.25	7.35286	9.0389	8.19588	1.45398	5.04202	3.248	6.29047	8.37054	7.3305
0.5	7.61727	8.3524	7.98484	1.43623	5.22876	3.33249	6.01295	7.92411	6.96853
0.75	8.53362	8.58124	8.55743	1.57124	5.50887	3.54005	5.92044	8.14732	7.03388
1	9.27838	10.0686	9.67352	1.81057	5.88235	3.84646	6.01295	8.14732	7.08014
1.25	10.1141	9.38215	9.74815	1.91314	5.78898	3.85106	6.6605	8.70536	7.68293
1.5	9.9979	10.1831	10.0905	2.16612	6.25584	4.21098	6.47549	8.59375	7.53462
1.75	11.2881	10.5824	10.9353	2.23416	6.92626	4.58021	7.61374	8.73872	8.17623
2	11.1225	11.6578	11.3901	2.28085	7.01917	4.65001	8.6351	9.5422	9.08865
2.25	12.0529	12.412	12.2325	2.37803	6.78381	4.58092	9.7493	10.6471	10.1982
2.5	12.0763	14.311	13.1936	2.43941	7.0609	4.75016	10.3993	11.2966	10.8479
2.75	12.6144	14.2651	13.4398	2.44712	6.7716	4.60936	11.0492	11.8876	11.4684
3	12.7693	14.6534	13.7114	2.91835	7.17361	5.04598	11.6063	12.3572	11.9818
3.25	13.3984	15.8888	14.6436	3.01383	7.23354	5.12369	12.3491	12.8488	12.5989
3.5	13.2274	16.4137	14.8206	3.26142	6.79267	5.02704	11.8849	12.9341	12.4095
3.75	13.1173	16.7685	14.9429	3.31676	7.43107	5.37391	12.5348	12.8815	12.7081
4	13.5964	17.1936	15.395	3.55	7.79725	5.67363	13.0919	13.0949	13.0934
4.25	13.8289	17.3648	15.5969	3.68986	7.81064	5.75025	12.9991	13.2462	13.1226
4.5	13.4149	17.743	15.5789	3.69926	7.30163	5.50045	13.3705	13.5501	13.4603
4.75	13.8928	17.7878	15.8403	3.69693	7.51713	5.60703	13.4633	13.5254	13.4944
5	14.1517	18.222	16.1868	3.92953	7.38617	5.65785	13.7419	14.0369	13.8894
5.25	14.2433	18.5084	16.3759	4.21652	7.35567	5.7861	14.7632	14.5823	14.6728
5.5	14.7064	18.9213	16.8138	4.43676	7.65316	6.04496	14.4847	14.658	14.5713
5.75	15.0601	19.0691	17.0646	4.46889	7.89942	6.18416	14.9489	14.9835	14.9662
6	15.1978	19.962	17.5799	4.58349	8.06851	6.326	15.7846	15.4507	15.6176
6.25	15.6627	19.858	17.7603	4.37404	8.19668	6.28536	14.9489	15.0451	14.997
6.5	15.8109	20.9558	18.3833	4.6287	8.26924	6.44897	14.7632	15.0804	14.9218
6.75	15.7703	21.8599	18.8151	4.95467	8.68669	6.82068	15.4132	15.5735	15.4933
7	15.5475	21.2555	18.4015	4.92816	8.33875	6.63345	16.156	16.6078	16.3819
7.25	17.1133	22.3634	19.7384	4.97273	8.81474	6.89373	16.8059	16.5962	16.7011
7.5	18.1133	22.4114	20.2623	5.29965	8.78712	7.04338	17.1773	17.3765	17.2769
7.75	18.9841	23.9679	21.476	5.41458	8.76645	7.09051	16.8988	17.8561	17.3774
8	20.4917	25.3531	22.9224	5.78481	9.60934	7.69708	18.1987	19.6882	18.9435
8.25	22.3077	28.0298	25.1687	5.87439	9.86041	7.8674	21.727	21.9628	21.8449
8.5	24.3921	30.3091	27.3506	6.29976	9.47193	7.88585	23.9554	24.3385	24.147
8.75	27.4841	34.5678	31.0259	6.61	10.681	8.6455	29.4336	29.4882	29.4609
9	32.1664	39.2719	35.7192	7.22352	11.1066	9.16504	34.2618	34.4626	34.3622
9.25	36.2607	44.5388	40.3997	8.04471	12.2356	10.1402	37.9759	39.5047	38.7403
9.5	41.0279	47.8311	44.4295	9.4261	14.0168	11.7215	44.1968	45.7819	44.9894
9.75	46.5618	52.8889	49.7253	11.1906	17.5352	14.3629	52.182	52.4852	52.3336
10	51.2589	57.6592	54.4591	13.5244	20.9217	17.223	57.4745	57.6122	57.5433
10.25	55.2339	62.876	59.0549	15.7268	25.1226	20.4247	61.8384	62.3533	62.0959
10.5	60.6417	66.5709	63.6063	18.8627	30.1731	24.5179	65.7382	67.5069	66.6225
10.75	64.8995	70.1833	67.5414	22.399	35.2986	28.8488	70.4735	71.8032	71.1384
11	70.0078	74.1769	72.0924	26.8567	40.7716	33.8142	75.9517	76.7131	76.3324
11.25	72.6447	77.6089	75.1268	29.9797	45.7669	37.8733	78.5515	78.7528	78.6522
11.5	76.1629	79.7505	77.9567	34.0418	51.1467	42.5942	81.1513	81.1655	81.1584
11.75	79.5371	81.9787	80.7579	38.2194	56.3404	47.2799	84.2154	83.1676	83.6915
12	81.6674	83.422	82.5447	41.2777	60.5195	50.8986	88.6722	86.4556	87.5639
12.25	82.1413	85.5248	83.8331	44.9534	64.5385	54.7459	87.4652	86.9697	87.2175
12.5	85.3824	88.6276	87.005	47.7417	66.5997	57.1707	89.2293	89.3158	89.2726
12.75	87.0741	90.2065	88.6403	50.5662	70.1348	60.3505	90.9006	90.2764	90.5885
13	88.012	90.4572	89.2346	53.5184	73.7582	63.6383	92.7577	92.0534	92.4055
13.25	89.6098	90.6397	90.1248	56.0429	75.0719	65.5574	93.3148	93.1507	93.2327
13.5	91.4023	91.874	91.6381	58.9141	78.7806	68.8474	94.5218	92.4151	93.4685
13.75	91.4779	92.9718	92.2249	60.8766	79.4486	70.1626	92.1077	92.6976	92.4026
14	91.6588	92.5376	92.0982	63.5838	81.9942	72.789	92.0149	91.9853	92.0001
14.25	93.8749	93.4978	93.6863	65.948	83.8	74.874	95.7289	95.0799	95.4044
14.5	93.0029	95.6516	94.3273	67.6701	84.5054	76.0878	95.636	95.5964	95.6162
14.75	94.6903	95.9024	95.2963	69.9836	86.4914	78.2375	95.0789	96.7214	95.9002
15	93.5636	97.3569	95.4603	70.7984	87.6765	79.2374	95.5432	96.2081	95.8756
15.25	94.1834	96.7963	95.4899	72.6836	88.7747	80.7291	96.9359	95.8593	96.3976
15.5	94.985	96.463	95.724	74.2908	89.4011	81.846	93.5005	96.0906	94.7955
15.75	94.5739	96.1643	95.3691	74.7747	89.7917	82.2832	93.8719	94.7476	94.3097
16	94.3815	96.6689	95.5252	76.0987	89.5112	82.8049	96.6574	97.2779	96.9676
16.25	94.9472	96.831	95.8891	77.8512	91.4078	84.6295	97.1216	97.6421	97.3819
16.5	95.6851	97.6423	96.6637	79.285	91.0418	85.1634	97.0288	97.36	97.1944
16.75	95.4618	98.3294	96.8956	79.717	91.8288	85.7729	97.5859	97.5326	97.5592
17	95.9983	97.6872	96.8427	82.4143	92.3482	87.3812	100	98.0442	99.0221
17.25	96.0836	97.7117	96.8976	81.6816	93.2337	87.4577	96.3788	97.7524	97.0656
17.5	95.8752	98.7187	97.297	83.3693	93.8428	88.606	96.1003	98.0908	97.0955
17.75	96.4104	98.148	97.2792	85.3763	94.4887	89.9325	98.143	97.18	97.6615
18	96.9387	98.6046	97.7717	85.4923	94.0275	89.7599	97.493	97.1481	97.3205
18.25	96.5277	98.7625	97.6451	86.3121	93.5983	89.9552	94.6147	95.1594	94.887
18.5	96.7569	98.3966	97.5767	87.8357	93.9009	90.8683	98.2358	97.077	97.6564
18.75	98.0695	97.4098	97.7396	89.4504	94.8927	92.1715	95.636	96.0064	95.8212
19	97.6144	97.7554	97.6849	87.4008	94.2933	90.8471	97.2145	96.6225	96.9185
19.25	97.3985	97.8013	97.5999	88.2799	95.6869	91.9834	99.6286	98.598	99.1133
19.5	96.5204	97.1612	96.8408	87.8588	94.7305	91.2946	98.143	97.3401	97.7415
19.75	96.3772	98.0664	97.2218	89.8921	95.1812	92.5367	98.143	97.836	97.9895
20	96.5525	98.0408	97.2967	89.2695	96.3892	92.8294	97.6787	97.0892	97.384
20.25	96.9837	98.9001	97.9419	91.6539	95.9265	93.7902	97.6787	97.2639	97.4713
20.5	98.0097	98.6718	98.3408	92.4406	96.2049	94.3227	98.0501	98.0422	98.0462
20.75	96.7682	97.4242	97.0962	91.3334	95.5846	93.459	99.0715	97.1691	98.1203
21	97.4367	98.5353	97.986	91.0158	95.0526	93.0342	98.7929	95.9132	97.3531
21.25	96.852	99.0367	97.9443	93.0354	96.4137	94.7245	96.8431	97.5738	97.2085
21.5	96.876	99.0724	97.9742	94.4977	96.5036	95.5007	99.4429	97.1402	98.2915
21.75	96.9359	99.1295	98.0327	93.7551	96.3615	95.0583	96.9359	96.2407	96.5883
22	97.73	98.5678	98.1489	95.4634	95.9959	95.7297	97.2145	97.1917	97.2031
22.25	96.4124	98.6035	97.5079	94.9228	96.1206	95.5217	97.9573	95.627	96.7922
22.5	99.1217	98.3069	98.7143	96.6107	96.7239	96.6673	96.6574	94.8655	95.7614
22.75	98.106	97.9869	98.0465	94.4797	96.3727	95.4262	98.9786	96.3524	97.6655
23	98.9532	98.7187	98.836	97.286	96.8608	97.0734	98.0501	95.9888	97.0195
23.25	97.3539	98.7524	98.0531	93.3936	96.0818	94.7377	98.7001	96.7937	97.7469
23.5	97.1023	98.4659	97.7841	95.6386	95.406	95.5223	98.6072	96.0644	97.3358
23.75	97.6153	96.8065	97.2109	94.5657	95.4061	94.9859	96.1931	92.7799	94.4865
24	98.997	98.0541	98.5255	95.8414	95.893	95.8672	98.7001	94.9938	96.847

## Sheet: Fig 3C
Candida OCR
Time (minutes)	untreated				10mM Crotonate				10mM Acetate
1.41243	214.464	238.363	150.67	205.925	267.198	249.268	240.113	280.167	164.61	197.388	223.035	158.578
8.00628	238.461	275.649	181.859	240.311	317.798	289.233	283.287	332.362	203.478	233.817	270.504	185.747
14.5912	275.638	313.725	214.252	274.021	361.606	330.976	323.04	384.427	241.108	270.206	313.463	211.423
21.2573	318.088	393.37	265.792	317.462	468.67	425.137	395.765	478.444	301.653	342.728	391.513	262.779
27.826	312.778	383.588	268.307	319.877	449.22	421.759	409.219	458.556	304.374	342.275	385.571	275.828
34.3967	296.966	361.674	253.171	303.39	410.494	402.398	387.445	405	284.556	324.079	356.451	260.017
Candida ECAR
Time (minutes)	untreated				10mM Crotonate				10mM Acetate
1.41243	107.125	109.617	113.614	104.592	100.734	99.4288	109.145	99.9444	105.844	95.1377	107.261	94.5404
8.00628	109.143	113.17	113.557	102.241	105.994	112.502	115.679	102.527	104.877	100.926	111.99	98.386
14.5912	111.851	115.071	115.864	107.39	113.508	115.642	120.919	109.633	113.269	104.958	115.984	104.412
21.2573	110.612	122.638	135.948	130.086	122.946	134.232	135.369	120.777	127.916	124.627	139.739	114.796
27.826	45.7424	62.3113	63.3515	61.1031	55.695	61.7637	65.4278	57.3248	58.9889	58.3599	68.6599	56.4095
34.3967	33.9519	49.3914	49.4446	46.5815	42.2639	46.314	51.4538	45.8407	46.8291	45.932	53.4021	44.86

## Sheet: Fig 3D
Macrophage OCR
Time (minutes)	untreated				10mM Crotonate				10mM Acetate
1.41243	152.595	163.465	161.749	156.201	156.559	155.358	156.425	150.573	162.296	165.693	156.891	158.185
8.00628	150.906	162.46	160.928	154.717	156.588	156.576	156.467	150.98	160.594	150.945	156.565	155.981
14.5912	150.916	160.849	158.488	153.748	155.69	156.373	156.449	151.506	159.279	161.968	157.129	156.636
21.2573	207.837	228.781	228.389	215.256	212.929	219.159	213.575	212.791	223.451	211.726	216.931	227.405
27.826	215.552	235.57	235.448	222.45	217.77	225.631	220.686	221.499	228.778	185.65	221.582	231.203
34.3967	183.132	205.076	204.086	190.822	185.38	193.439	188.596	188.521	198.114	171.8	191.028	199.392
Macrophage ECAR
Time (minutes)	untreated				10mM Crotonate				10mM Acetate
1.41243	76.7947	82.0661	81.1437	83.8648	73.5949	76.0752	75.3523	75.2856	64.7315	74.1781	68.1506	83.3477
8.00628	77.6149	85.9525	84.7037	84.5336	75.801	78.6042	76.3111	77.0848	72.4752	77.2464	70.5704	85.4906
14.5912	78.9282	86.3133	85.4999	86.5209	78.3866	80.8207	80.386	77.7652	72.2233	79.3549	72.201	85.8951
21.2573	102.36	123.135	122.441	122.133	106.284	115.433	112.327	102.854	104.72	105.603	104.924	117.27
27.826	52.9537	73.6365	71.388	72.2036	58.8912	63.7688	62.6916	52.0383	57.2045	54.1513	55.956	73.1566
34.3967	46.2965	68.8389	63.6734	66.6748	52.0265	55.0452	55.0793	43.9192	50.2057	45.92	49.2229	67.2693

## Sheet: Fig 3F
	C. albicans 6:1 / macrophage, untreated
Time (hours)	WT		Mean	fox2ΔΔ		Mean	Uninfected		Mean
2:30:00	4.5733	3.1753	3.8743	7.20832	4.51582	5.86207	1.58951	1.01408	1.3018
3:00:00	6.8709	4.45424	5.66257	10.7258	8.08983	9.40781	1.95204	1.29577	1.62391
3:30:00	9.80306	5.86549	7.83428	13.6735	12.0261	12.8498	1.95204	2	1.97602
4:00:00	13.0197	8.22492	10.6223	18.1818	17.5561	17.869	2.39822	2.42254	2.41038
4:30:00	15.9081	11.5105	13.7093	22.2442	24.0522	23.1482	2.92805	2.84507	2.88656
5:00:00	19.2998	14.0684	16.6841	26.0094	29.3407	27.6751	3.26269	3.38028	3.32148
5:30:00	22.5383	17.5524	20.0453	29.9232	34.5086	32.2159	3.59732	3.6338	3.61556
6:00:00	25.3392	20.6395	22.9893	33.2177	37.9618	35.5898	3.95984	3.66197	3.81091
6:30:00	27.965	23.8148	25.8899	35.348	42.1154	38.7317	4.23871	3.88732	4.06302
7:00:00	30.4814	25.8434	28.1624	37.7013	42.5984	40.1498	4.37814	3.80282	4.09048
7:30:00	31.0941	26.8357	28.9649	39.2618	46.3173	42.7896	4.62911	4.02817	4.32864
8:00:00	33.6105	28.9967	31.3036	41.3674	48.2975	44.8324	4.57334	4	4.28667
8:30:00	36.4333	31.3341	33.8837	43.1261	48.8046	45.9654	5.32627	3.94366	4.63497
9:00:00	39.6499	33.032	36.3409	44.3151	51.292	47.8035	5.4657	3.85915	4.66243
9:30:00	40.919	34.0243	37.4716	46.8913	52.9341	49.9127	5.57724	3.77465	4.67595
10:00:00	44.2232	36.4057	40.3145	48.65	54.214	51.432	5.29838	3.77465	4.53652
10:30:00	51.0941	39.2944	45.1942	52.217	62.4004	57.3087	5.71668	3.52113	4.6189
11:00:00	63.2823	47.7398	55.511	57.9143	74.1367	66.0255	5.77245	3.71831	4.74538
11:30:00	74.2888	61.1687	67.7288	66.9557	81.6711	74.3134	5.82822	3.80282	4.81552
12:00:00	81.2473	73.2745	77.2609	75.675	90.5095	83.0923	6.13497	3.91549	5.02523
12:30:00	86.5646	82.7122	84.6384	84.6668	91.3547	88.0108	6.49749	3.77465	5.13607
13:00:00	90.4158	87.8721	89.1439	88.754	95.8947	92.3244	6.30229	3.66197	4.98213
13:30:00	93.8731	91.5546	92.7138	91.4293	96.6433	94.0363	7.33408	3.91549	5.62478
14:00:00	95.2735	92.4366	93.8551	94.2532	99.5653	96.9092	7.72448	3.80282	5.76365
14:30:00	96.9147	94.796	95.8553	94.0302	97.078	95.5541	7.25042	3.85915	5.55479
15:00:00	97.7243	96.4939	97.1091	95.5165	97.5127	96.5146	7.78026	4.02817	5.90421
15:30:00	97.7899	96.4939	97.1419	96.0614	97.5127	96.7871	8.08701	4.95775	6.52238
16:00:00	98.1619	96.7806	97.4713	95.7394	96.4018	96.0706	7.91969	6.39437	7.15703
16:30:00	99.256	97.6185	98.4373	96.6312	95.4117	96.0214	8.17066	6.87324	7.52195
17:00:00	99.1904	97.2216	98.206	96.433	94.3009	95.3669	7.44562	6.64789	7.04675
17:30:00	99.1904	95.9868	97.5886	96.5816	94.639	95.6103	8.19855	6.90141	7.54998
18:00:00	98.4026	96.3175	97.3601	96.2844	94.1801	95.2323	8.67262	7.38028	8.02645
18:30:00	98.5558	97.2657	97.9108	96.5568	94.7114	95.6341	9.9275	6.76056	8.34403
19:00:00	98.9934	97.0011	97.9973	96.6559	95.0254	95.8406	10.0669	6.90141	8.48417
19:30:00	97.8556	95.7222	96.7889	96.5321	93.2142	94.8731	10.7083	7.23944	8.97387
20:00:00	98.709	96.8688	97.7889	96.3835	93.504	94.9437	11.3497	6.87324	9.11147
20:30:00	98.0963	95.1047	96.6005	96.0862	94.5182	95.3022	11.6564	7.1831	9.41977
21:00:00	98.3589	96.6924	97.5256	96.6559	92.2482	94.4521	12.1863	7.04225	9.61427
21:30:00	98.3589	96.6262	97.4926	96.4825	94.0594	95.271	12.7998	6.95775	9.87876
22:00:00	97.3523	96.1411	96.7467	95.8137	95.0737	95.4437	13.246	6.95775	10.1019
22:30:00	97.8337	95.3252	96.5795	95.888	93.8179	94.853	15.7557	7.40845	11.5821
23:00:00	98.1838	95.1268	96.6553	96.4825	91.6928	94.0877	18.9069	6.76056	12.8337
23:30:00	96.5646	93.5832	95.0739	95.7146	92.369	94.0418	21.6676	6.84507	14.2563
24:00:00	97.3085	94.9063	96.1074	95.9623	92.5863	94.2743	26.2131	6.64789	16.4305

## Sheet: Fig 5B
	ECE1										HWP1										RDN25
	Yeast conditions			Hyphal conditions			Hyphal conditions +10mM crotonate				Yeast conditions			Hyphal conditions			Hyphal conditions +10mM crotonate				Yeast conditions			Hyphal conditions			Hyphal conditions +10mM crotonate
Strain	Replicate 1	Replicate 2	Replicate 3	Replicate 1	Replicate 2	Replicate 3	Replicate 1	Replicate 2	Replicate 3	Strain	Replicate 1	Replicate 2	Replicate 3	Replicate 1	Replicate 2	Replicate 3	Replicate 1	Replicate 2	Replicate 3	Strain	Replicate 1	Replicate 2	Replicate 3	Replicate 1	Replicate 2	Replicate 3	Replicate 1	Replicate 2	Replicate 3
WT (SN250)	8.32304e-09	7.92673e-09	5.23884e-09	8.31977e-06	3.29723e-06	9.70752e-07	4.95051e-09	1.59446e-09	4.89329e-10	WT (SN250)	3.41097e-09	3.59066e-09	3.45521e-09	2.23086e-06	9.05362e-07	5.92374e-07	6.00759e-09	1.8182e-09	3.39563e-09	WT (SN250)	0.000536014	0.000524043	0.000204308	0.000516461	0.000420178	0.000198248	0.000534368	0.000413096	0.000212093
Dnrg1	1.68096e-06	1.68665e-06	1.3014e-06	1.37757e-05	1.03104e-05	7.7394e-06	1.68753e-06	7.67922e-07	8.75012e-07	Dnrg1	1.75674e-06	1.53019e-06	2.71332e-06	5.44136e-06	3.92546e-06	4.65563e-06	2.04194e-06	5.65328e-07	1.27893e-06	Dnrg1	0.00045473	0.000490892	0.000194338	0.000466982	0.000359646	0.000165025	0.000398805	0.000100653	0.000129225
	ECE1													HWP1
Normalised values	Yeast conditions				Hyphal conditions				Hyphal conditions +10mM crotonate				Normalised values	Yeast conditions				Hyphal conditions				Hyphal conditions +10mM crotonate
Strain	Replicate 1	Replicate 2	Replicate 3	Mean	Replicate 1	Replicate 2	Replicate 3	Mean	Replicate 1	Replicate 2	Replicate 3	Mean	Strain	Replicate 1	Replicate 2	Replicate 3	Mean	Replicate 1	Replicate 2	Replicate 3	Mean	Replicate 1	Replicate 2	Replicate 3	Mean
WT (SN250)	1.55277e-05	1.51261e-05	2.56418e-05	1.87652e-05	0.0161092	0.00784723	0.00489666	0.0096177	9.26423e-06	3.85979e-06	2.30715e-06	5.14372e-06	WT (SN250)	6.36358e-06	6.85185e-06	1.69117e-05	1.00424e-05	0.00431952	0.00215471	0.00298805	0.00315409	1.12424e-05	4.40139e-06	1.60101e-05	1.05513e-05
Dnrg1	0.00369662	0.0034359	0.00669657	0.0046097	0.0294993	0.0286682	0.0468983	0.0350219	0.00423146	0.00762942	0.0067712	0.0062107	Dnrg1	0.00386327	0.00311716	0.0139619	0.00698077	0.0116522	0.0109148	0.0282117	0.0169262	0.00512015	0.00561662	0.00989691	0.00687789
	ALS3										RDN25
	Yeast conditions			Hyphal conditions			Hyphal conditions +10mM crotonate				Yeast conditions			Hyphal conditions			Hyphal conditions +10mM crotonate
Strain	Replicate 1	Replicate 2	Replicate 3	Replicate 1	Replicate 2	Replicate 3	Replicate 1	Replicate 2	Replicate 3	Strain	Replicate 1	Replicate 2	Replicate 3	Replicate 1	Replicate 2	Replicate 3	Replicate 1	Replicate 2	Replicate 3
WT (SN250)	1.34143e-08	7.82211e-09	8.68187e-09	2.0052e-07	9.99428e-07	2.81928e-07	4.44902e-08	1.69965e-08	6.82402e-09	WT (SN250)	0.000240829	0.000201329	0.000336485	0.000270678	0.000499488	0.000259205	0.000431252	0.000316731	0.00040274
Dnrg1	1.29367e-06	7.45886e-07	6.4351e-07	1.1694e-06	1.01449e-06	3.34748e-07	3.35921e-07	3.43827e-07	1.88787e-08	Dnrg1	0.0004645	0.000262363	0.000427658	0.00024826	0.000230819	0.000263057	0.000235229	0.000357119	4.25848e-05
	ALS3
Normalised values	Yeast conditions				Hyphal conditions				Hyphal conditions +10mM crotonate
Strain	Replicate 1	Replicate 2	Replicate 3	Mean	Replicate 1	Replicate 2	Replicate 3	Mean	Replicate 1	Replicate 2	Replicate 3	Mean
WT (SN250)	5.57008e-05	3.88525e-05	2.58016e-05	4.01183e-05	0.000740809	0.0020009	0.00108766	0.00127646	0.000103165	5.36622e-05	1.6944e-05	5.79238e-05
Dnrg1	0.00278509	0.00284296	0.00150473	0.00237759	0.00471037	0.00439519	0.00127253	0.00345936	0.00142806	0.00096278	0.000443321	0.00094472

## Sheet: Fig 5C
ALS3						ACT1
	Average Ct values						Average Ct values
Samples	R1	R2				Samples	R1	R2
SN250 no crotonate input	24.9463	21.9734				SN250 no crotonate input	27.0993	22.9362
SN250 no crotonate IP	31.5209	31.624				SN250 no crotonate IP	33.4647	32.4935
Nrg1-MYC no crotonate input	24.4648	22.0045				Nrg1-MYC no crotonate input	25.987	23.2301
Nrg1-MYC crotonate IP	29.5194	31.4653		Input Dilutions		Nrg1-MYC crotonate IP	31.1305	32.5
SN250 10mM crotonate input	17.3205	17.6634		3.90689		SN250 10mM crotonate input	18.4412	18.8193
SN250 10mM crotonate IP	26.6095	31.6		3.32193		SN250 10mM crotonate IP	27.8784	32.5
Nrg1-MYC 10mM crotonate input	17.3972	18.9958				Nrg1-MYC 10mM crotonate input	18.446	20.0864
Nrg1-MYC 10mM crotonate IP	18.6735	28.2717				Nrg1-MYC 10mM crotonate IP	20.2681	30.3375
Adjusted input to 100%						Adjusted input to 100%
Samples	R1	R2				Samples	R1	R2
SN250 no crotonate input	21.0394	18.0665				SN250 no crotonate input	23.1924	19.0293
Nrg1-MYC no crotonate input	20.558	18.0976				Nrg1-MYC no crotonate input	22.0801	19.3232
SN250 10mM crotonate input	13.9985	14.3414				SN250 10mM crotonate input	15.1193	15.4974
Nrg1-MYC 10mM crotonate input	14.0753	15.6738				Nrg1-MYC 10mM crotonate input	15.1241	16.7644
% input enrichment						% input enrichment
Samples	R1	R2				Samples	R1	R2
SN250 no crotonate IP	0.0699455	0.0082945				SN250 no crotonate IP	0.0808574	0.00884835
Nrg1-MYC no crotonate IP	0.200606	0.0094606				Nrg1-MYC no crotonate IP	0.188605	0.0107994
SN250 10mM crotonate IP	0.0159857	0.00063776				SN250 10mM crotonate IP	0.014425	0.000761575
Nrg1-MYC 10mM crotonate IP	4.12843	0.0161311				Nrg1-MYC 10mM crotonate IP	2.82808	0.00820521
Fold Enrichment
Samples	R1	R2
SN250 no crotonate IP	0.865048	0.937406
Nrg1-MYC no crotonate IP	1.06363	0.876032
SN250 10mM crotonate IP	1.10819	0.837423
Nrg1-MYC 10mM crotonate IP	1.4598	1.96597

## Sheet: Fig 6B
	H3K9Ac
Condition	Replicate 1	Replicate 2	Replicate 3	Mean
Control	0.329656	0.314328	0.397434	0.34714
10C	0.523349	0.520395	0.675689	0.573144
1T	0.5163	0.659807	1.11942	0.765175
10C 1T	0.887929	0.812833	1.1312	0.943988
Vehicle	0.32224	0.293299	0.439336	0.351625

[truncated: 6 more sheets: Fig 6D, Fig S1A, Fig S1B, Fig S1C, Fig S1D, Fig S8]
